# Supplementary material for: Physiological, Diurnal and Stress-Related Variability of Cadmium-Metallothionein Gene Expression in Land Snails
Source: PLoS One. 2016 Mar 2;11(3):e0150442. doi: 10.1371/journal.pone.0150442 (PMC4774997; doi:10.1371/journal.pone.0150442)
Supplement: S1 Table — (XLSX) [file pone.0150442.s001.xlsx]

## Sheet: diurnal experiment
	time point	controls	Cd-exposed
16:30:00	16:30:00	268381	1.06612e+06
	16:30:00	241351	289844
	16:30:00	161455	794303
	16:30:00	221256	607580
	16:30:00	145614	1.05972e+06
20:30 PM	20:30:00	361567	1.052e+06
	20:30:00	323039	1.03037e+06
	20:30:00	257441	523974
	20:30:00	350995	751825
	20:30:00	437714	513301
00:30:00	00:30:00	246876	788775
	00:30:00	220634	615208
	00:30:00	512802	561526
	00:30:00	323685	524300
	00:30:00	379541	150893
04:30:00	04:30:00	331891	213842
	04:30:00	420975	827325
	04:30:00	312381	1.33508e+06
	04:30:00	268262	957346
	04:30:00	476048	1.42969e+06
08:30:00	08:30:00	378218	2.11932e+06
	08:30:00	283679	1.80287e+06
	08:30:00	163209	286329
	08:30:00	255662	1.44596e+06
	08:30:00	280095	858387
12:30:00	12:30:00	320765	291010
	12:30:00	247836	1.03002e+06
	12:30:00	225864	950769
	12:30:00	284814	635661
	12:30:00	183378	1.18484e+06

## Sheet: metal exposure
	controls		Cd-exposed
D0	78525.4
	177140
	148198
	162937
D1	127637		239950
	148887		363711
	88200.2		50348.2
	163201		230683
D3	166785		714287
	234187		687171
	100125		1.09313e+06
	440123		311594
D5	204512		457327
	92971.2		547061
	112615		180579
	153336		222785
			242271
D8	99115.7		716154
	237429		884723
	152996		63087.5
	110743		348985
			709472
D14	159015		610578
	212161		516064
	72310.9		87589.6
	117535		243563
	204704

## Sheet: desiccation
2011				2012
controls	desiccation			controls	desiccation
70124.8	151138			38787.3	47074.4
19273.3	47123.7			25021.8	73854.2
42256.8	12336.7			27258	45643.4
51866.3	59984.5			38835.3	41680.6
	35189.4			57273.6	54305.8

## Sheet: oxygen depletion
control 12h	control 24h		N-exposure 12h	N-exposure 24h
358357	183241		270029	167271
825212	129234		72162.9	53522.6
196826	69177.1		201388	170711
342452	116667		183863	67324.2
436599				326995
