# Supplementary material for: Physiological, Diurnal and Stress-Related Variability of Cadmium-Metallothionein Gene Expression in Land Snails
Source: PLoS One. 2016 Mar 2;11(3):e0150442. doi: 10.1371/journal.pone.0150442 (PMC4774997; doi:10.1371/journal.pone.0150442)
Supplement: S3 Table — (XLSX) [file pone.0150442.s003.xlsx]

## Sheet: Tabelle1
time/hh:mm:ss	logtime/h	oxygen/%	airsatur,	phase/°	amp	temp/°C	ErrorMessage
20,06,2012	07:58:43	15350	97464	27.6	19376	26.9	E0	1			26.9
20,06,2012	07:59:43	15367	94936	27.9	18930	26.8	E0	2			26.8
20,06,2012	08:00:43	15384	52746	34.58	25539	26.5	E0	3			26.5
20,06,2012	08:01:43	15400	10919	50.25	37650	26.3	E0	4			26.3
20,06,2012	08:02:43	15417	2634	56.27	41051	26,10,2015	E0	5			26.1
20,06,2012	08:03:43	15434	0.671	57.96	41876	26	E0	6		0.671	26
20,06,2012	08:04:43	15450	0.174	58.42	42086	25.8	E0	7		0.174	25.8
20,06,2012	08:05:43	15467	0.072	58.52	42115	25.7	E0	8		0.072	25.7
20,06,2012	08:06:43	15484	0.115	58.49	42132	25.6	E0	9		0.115	25.6
20,06,2012	08:07:43	15500	0.067	58.55	42139	25.4	E0	10		0.067	25.4
20,06,2012	08:08:43	15517	0.121	58.51	42174	25.3	E0	11		0.121	25.3
20,06,2012	08:09:43	15534	0.153	58.49	42168	25.2	E0	12		0.153	25.2
20,06,2012	08:10:43	15550	0.082	58.57	42184	25	E0	13		0.082	25
20,06,2012	08:11:43	15567	0.114	58.55	42177	24.9	E0	14		0.114	24.9
20,06,2012	08:12:43	15584	0.078	58.59	42209	24.8	E0	15		0.078	24.8
20,06,2012	08:13:43	15600	0.02	58.65	42194	24.7	E0	16		0.02	24.7
20,06,2012	08:14:43	15617	0	58.68	42209	24.6	E0	17		0	24.6
20,06,2012	08:15:43	15634	0.072	58.62	42233	24.5	E0	18		0.072	24.5
20,06,2012	08:16:43	15650	0.08	58.63	42269	24.3	E0	19		0.08	24.3
20,06,2012	08:17:43	15667	0.056	58.66	42270	24.2	E0	20		0.056	24.2
20,06,2012	08:18:43	15684	0.065	58.66	42256	24,10,2015	E0	21		0.065	24,10,2015
20,06,2012	08:19:43	15700	0.05	58.69	42278	23.9	E0	22		0.05	23.9
20,06,2012	08:20:43	15717	0.071	58.68	42278	23.8	E0	23		0.071	23.8
20,06,2012	08:21:43	15734	0.092	58.67	42278	23.7	E0	24		0.092	23.7
20,06,2012	08:22:43	15750	0.08	58.68	42294	23.7	E0	25		0.08	23.7
20,06,2012	08:23:43	15767	0.067	58.7	42297	23.6	E0	26		0.067	23.6
20,06,2012	08:24:43	15784	0.088	58.69	42315	23.5	E0	27		0.088	23.5
20,06,2012	08:25:43	15800	0.063	58.72	42307	23.4	E0	28		0.063	23.4
20,06,2012	08:26:43	15817	0.061	58.73	42317	23.3	E0	29		0.061	23.3
20,06,2012	08:27:43	15834	0.059	58.74	42301	23.2	E0	30		0.059	23.2
20,06,2012	08:28:43	15850	0.011	58.79	42326	23,10,2015	E0	31		0.011	23,10,2015
20,06,2012	08:29:43	15867	0.067	58.75	42293	23	E0	32		0.067	23
20,06,2012	08:30:43	15884	0.109	58.68	42305	23.4	E0	33		0.109	23.4
20,06,2012	08:31:43	15900	0.145	58.64	42287	23.5	E0	34		0.145	23.5
20,06,2012	08:32:43	15917	0.113	58.66	42242	23.6	E0	35		0.113	23.6
20,06,2012	08:33:43	15934	0.103	58.66	42264	23.7	E0	36		0.103	23.7
20,06,2012	08:34:43	15950	0.137	58.63	42240	23.7	E0	37		0.137	23.7
20,06,2012	08:35:43	15967	0.126	58.64	42233	23.7	E0	38		0.126	23.7
20,06,2012	08:36:43	15984	0.149	58.62	42249	23.7	E0	39		0.149	23.7
20,06,2012	08:37:43	16000	0.16	58.61	42256	23.7	E0	40		0.16	23.7
20,06,2012	08:38:43	16017	0.092	58.67	42253	23.7	E0	41		0.092	23.7
20,06,2012	08:39:43	16034	0.08	58.68	42261	23.7	E0	42		0.08	23.7
20,06,2012	08:40:43	16050	0.092	58.67	42233	23.7	E0	43		0.092	23.7
20,06,2012	08:41:43	16067	0.092	58.67	42255	23.7	E0	44		0.092	23.7
20,06,2012	08:42:43	16084	0.16	58.61	42241	23.7	E0	45		0.16	23.7
20,06,2012	08:43:43	16100	0.135	58.64	42237	23.6	E0	46		0.135	23.6
20,06,2012	08:44:43	16117	0.113	58.66	42262	23.6	E0	47		0.113	23.6
20,06,2012	08:45:43	16134	0.17	58.61	42237	23.6	E0	48		0.17	23.6
20,06,2012	08:46:43	16150	0.113	58.66	42253	23.6	E0	49		0.113	23.6
20,06,2012	08:47:43	16167	0.113	58.66	42239	23.6	E0	50		0.113	23.6
20,06,2012	08:48:43	16184	0.135	58.64	42280	23.6	E0	51		0.135	23.6
20,06,2012	08:49:43	16200	0.134	58.65	42253	23.5	E0	52		0.134	23.5
20,06,2012	08:50:43	16217	0.134	58.65	42223	23.5	E0	53		0.134	23.5
20,06,2012	08:51:43	16234	0.088	58.69	42246	23.5	E0	54		0.088	23.5
20,06,2012	08:52:43	16250	0.111	58.67	42275	23.5	E0	55		0.111	23.5
20,06,2012	08:53:43	16267	0.132	58.66	42265	23.4	E0	56		0.132	23.4
20,06,2012	08:54:43	16284	0.12	58.67	42304	23.4	E0	57		0.12	23.4
20,06,2012	08:55:43	16300	0.12	58.67	42280	23.4	E0	58		0.12	23.4
20,06,2012	08:56:43	16317	0.109	58.68	42283	23.4	E0	59		0.109	23.4
20,06,2012	08:57:43	16334	0.063	58.72	42293	23.4	E0	60		0.063	23.4
20,06,2012	08:58:43	16350	0.109	58.68	42291	23.4	E0	61		0.109	23.4
20,06,2012	08:59:43	16367	0.073	58.72	42283	23.3	E0	62		0.073	23.3
20,06,2012	09:00:43	16384	0.141	58.66	42302	23.3	E0	63		0.141	23.3
20,06,2012	09:01:43	16400	0.153	58.65	42301	23.3	E0	64		0.153	23.3
20,06,2012	09:02:43	16417	0.107	58.69	42329	23.3	E0	65		0.107	23.3
20,06,2012	09:03:43	16434	0.107	58.69	42321	23.3	E0	66		0.107	23.3
20,06,2012	09:04:43	16450	0.118	58.68	42311	23.3	E0	67		0.118	23.3
20,06,2012	09:05:43	16467	0.14	58.67	42338	23.2	E0	68		0.14	23.2
20,06,2012	09:06:43	16484	0.094	58.71	42338	23.2	E0	69		0.094	23.2
20,06,2012	09:07:43	16500	0.14	58.67	42369	23.2	E0	70		0.14	23.2
20,06,2012	09:08:43	16517	0.117	58.69	42350	23.2	E0	71		0.117	23.2
20,06,2012	09:09:43	16534	0.082	58.72	42348	23.2	E0	72		0.082	23.2
20,06,2012	09:10:43	16550	0.082	58.72	42304	23.2	E0	73		0.082	23.2
20,06,2012	09:11:43	16567	0.103	58.71	42336	23,10,2015	E0	74		0.103	23,10,2015
20,06,2012	09:12:43	16584	0.08	58.73	42328	23,10,2015	E0	75		0.08	23,10,2015
20,06,2012	09:13:43	16600	0.126	58.69	42355	23,10,2015	E0	76		0.126	23,10,2015
20,06,2012	09:14:43	16617	0.115	58.7	42336	23,10,2015	E0	77		0.115	23,10,2015
20,06,2012	09:15:43	16634	0.126	58.69	42313	23,10,2015	E0	78		0.126	23,10,2015
20,06,2012	09:16:43	16650	0.092	58.72	42348	23,10,2015	E0	79		0.092	23,10,2015
20,06,2012	09:17:43	16667	0.101	58.72	42321	23	E0	80		0.101	23
20,06,2012	09:18:43	16684	0.103	58.71	42355	23,10,2015	E0	81		0.103	23,10,2015
20,06,2012	09:19:43	16700	0.136	58.69	42348	23	E0	82		0.136	23
20,06,2012	09:20:43	16717	0.124	58.7	42358	23	E0	83		0.124	23
20,06,2012	09:21:43	16734	0.159	58.67	42363	23	E0	84		0.159	23
20,06,2012	09:22:43	16750	0.124	58.7	42329	23	E0	85		0.124	23
20,06,2012	09:23:43	16767	0.067	58.75	42312	23	E0	86		0.067	23
20,06,2012	09:24:43	16784	0.126	58.69	42324	23,10,2015	E0	87		0.126	23,10,2015
20,06,2012	09:25:43	16800	0.124	58.7	42322	23	E0	88		0.124	23
20,06,2012	09:26:43	16817	0.124	58.7	42333	23	E0	89		0.124	23
20,06,2012	09:27:43	16834	0.147	58.68	42334	23	E0	90		0.147	23
20,06,2012	09:28:43	16850	0.146	58.69	42341	22.9	E0	91		0.146	22.9
20,06,2012	09:29:43	16867	0.111	58.72	42366	22.9	E0	92		0.111	22.9
20,06,2012	09:30:43	16884	0.146	58.69	42333	22.9	E0	93		0.146	22.9
20,06,2012	09:31:43	16900	0.123	58.71	42349	22.9	E0	94		0.123	22.9
20,06,2012	09:32:43	16917	0.111	58.72	42429	22.9	E0	95		0.111	22.9
20,06,2012	09:33:43	16934	0.18	58.66	42420	22.9	E0	96		0.18	22.9
20,06,2012	09:34:43	16950	0.099	58.73	42444	22.9	E0	97		0.099	22.9
20,06,2012	09:35:43	16967	0.09	58.73	42425	23	E0	98		0.09	23
20,06,2012	09:36:43	16984	0.134	58.7	42436	22.9	E0	99		0.134	22.9
20,06,2012	09:37:43	17000	0.099	58.73	42404	22.9	E0	100		0.099	22.9
20,06,2012	09:38:43	17017	0.123	58.71	42426	22.9	E0	101		0.123	22.9
20,06,2012	09:39:43	17034	0.123	58.71	42412	22.9	E0	102		0.123	22.9
20,06,2012	09:40:43	17050	0.111	58.72	42408	22.9	E0	103		0.111	22.9
20,06,2012	09:41:43	17067	0.088	58.74	42399	22.9	E0	104		0.088	22.9
20,06,2012	09:42:43	17084	0.109	58.73	42428	22.8	E0	105		0.109	22.8
20,06,2012	09:43:43	17100	0.144	58.7	42436	22.8	E0	106		0.144	22.8
20,06,2012	09:44:43	17117	0.121	58.72	42388	22.8	E0	107		0.121	22.8
20,06,2012	09:45:43	17134	0.086	58.75	42414	22.8	E0	108		0.086	22.8
20,06,2012	09:46:43	17150	0.107	58.74	42433	22.7	E0	109		0.107	22.7
20,06,2012	09:47:43	17167	0.107	58.74	42423	22.7	E0	110		0.107	22.7
20,06,2012	09:48:43	17184	0.107	58.74	42435	22.7	E0	111		0.107	22.7
20,06,2012	09:49:43	17200	0.084	58.76	42420	22.7	E0	112		0.084	22.7
20,06,2012	09:50:43	17217	0.096	58.75	42425	22.7	E0	113		0.096	22.7
20,06,2012	09:51:43	17234	0.084	58.76	42449	22.7	E0	114		0.084	22.7
20,06,2012	09:52:43	17250	0.119	58.73	42400	22.7	E0	115		0.119	22.7
20,06,2012	09:53:43	17267	0.075	58.76	42446	22.8	E0	116		0.075	22.8
20,06,2012	09:54:43	17284	0.098	58.74	42426	22.8	E0	117		0.098	22.8
20,06,2012	09:55:43	17300	0.109	58.73	42425	22.8	E0	118		0.109	22.8
20,06,2012	09:56:43	17317	0.109	58.73	42415	22.8	E0	119		0.109	22.8
20,06,2012	09:57:43	17334	0.086	58.75	42422	22.8	E0	120		0.086	22.8
20,06,2012	09:58:43	17350	0.075	58.76	42416	22.8	E0	121		0.075	22.8
20,06,2012	09:59:43	17367	0.086	58.75	42424	22.8	E0	122		0.086	22.8
20,06,2012	10:00:43	17384	0.109	58.73	42394	22.8	E0	123		0.109	22.8
20,06,2012	10:01:43	17400	0.086	58.75	42372	22.8	E0	124		0.086	22.8
20,06,2012	10:02:43	17417	0.098	58.74	42351	22.8	E0	125		0.098	22.8
20,06,2012	10:03:43	17434	0.063	58.77	42405	22.8	E0	126		0.063	22.8
20,06,2012	10:04:43	17450	0.075	58.76	42402	22.8	E0	127		0.075	22.8
20,06,2012	10:05:43	17467	0.086	58.75	42396	22.8	E0	128		0.086	22.8
20,06,2012	10:06:43	17484	0.144	58.7	42385	22.8	E0	129		0.144	22.8
20,06,2012	10:07:43	17500	0.076	58.75	42374	22.9	E0	130		0.076	22.9
20,06,2012	10:08:43	17517	0.076	58.75	42380	22.9	E0	131		0.076	22.9
20,06,2012	10:09:43	17534	0.111	58.72	42362	22.9	E0	132		0.111	22.9
20,06,2012	10:10:43	17550	0.042	58.78	42364	22.9	E0	133		0.042	22.9
20,06,2012	10:11:43	17567	0.042	58.78	42419	22.9	E0	134		0.042	22.9
20,06,2012	10:12:43	17584	0.111	58.72	42337	22.9	E0	135		0.111	22.9
20,06,2012	10:13:43	17600	0.076	58.75	42394	22.9	E0	136		0.076	22.9
20,06,2012	10:14:43	17617	0.03	58.79	42408	22.9	E0	137		0.03	22.9
20,06,2012	10:15:43	17634	0.019	58.8	42363	22.9	E0	138		0.019	22.9
20,06,2012	10:16:43	17650	0.017	58.81	42421	22.8	E0	139		0.017	22.8
20,06,2012	10:17:43	17667	0.028	58.8	42394	22.8	E0	140		0.028	22.8
20,06,2012	10:18:43	17684	0.038	58.8	42408	22.7	E0	141		0.038	22.7
20,06,2012	10:19:43	17700	0.049	58.79	42377	22.7	E0	142		0.049	22.7
20,06,2012	10:20:43	17717	0	58.84	42428	22.7	E0	143		0	22.7
20,06,2012	10:21:43	17734	0.015	58.82	42361	22.7	E0	144		0.015	22.7
20,06,2012	10:22:43	17750	0	58.86	42364	22.7	E0	145		0	22.7
20,06,2012	10:23:43	17767	0.059	58.79	42331	22.6	E0	146		0.059	22.6
20,06,2012	10:24:43	17784	0.015	58.82	42318	22.7	E0	147		0.015	22.7
20,06,2012	10:25:43	17800	0.084	58.76	42299	22.7	E0	148		0.084	22.7
20,06,2012	10:26:43	17817	0.073	58.77	42321	22.7	E0	149		0.073	22.7
20,06,2012	10:27:43	17834	0.038	58.8	42278	22.7	E0	150		0.038	22.7
20,06,2012	10:28:43	17850	0.015	58.82	42329	22.7	E0	151		0.015	22.7
20,06,2012	10:29:43	17867	0.049	58.79	42310	22.7	E0	152		0.049	22.7
20,06,2012	10:30:43	17884	0.001	58.84	42320	22.6	E0	153		0.001	22.6
20,06,2012	10:31:43	17900	0.071	58.78	42307	22.6	E0	154		0.071	22.6
20,06,2012	10:32:43	17917	0.059	58.79	42335	22.6	E0	155		0.059	22.6
20,06,2012	10:33:43	17934	0.117	58.74	42349	22.6	E0	156		0.117	22.6
20,06,2012	10:34:43	17950	0.036	58.81	42341	22.6	E0	157		0.036	22.6
20,06,2012	10:35:43	17967	0.038	58.8	42349	22.7	E0	158		0.038	22.7
20,06,2012	10:36:43	17984	0.048	58.8	42350	22.6	E0	159		0.048	22.6
20,06,2012	10:37:43	18000	0.013	58.83	42379	22.6	E0	160		0.013	22.6
20,06,2012	10:38:43	18017	0.022	58.83	42414	22.5	E0	161		0.022	22.5
20,06,2012	10:39:43	18034	0	58.85	42428	22.5	E0	162		0	22.5
20,06,2012	10:40:43	18050	0.022	58.83	42390	22.5	E0	163		0.022	22.5
20,06,2012	10:41:43	18067	0.022	58.83	42419	22.5	E0	164		0.022	22.5
20,06,2012	10:42:43	18084	0	58.92	42419	22.5	E0	165		0	22.5
20,06,2012	10:43:43	18100	0	58.87	42450	22.5	E0	166		0	22.5
20,06,2012	10:44:43	18117	0.02	58.84	42447	22.4	E0	167		0.02	22.4
20,06,2012	10:45:43	18134	0.02	58.84	42482	22.4	E0	168		0.02	22.4
20,06,2012	10:46:43	18150	0	58.88	42487	22.5	E0	169		0	22.5
20,06,2012	10:47:43	18167	0.046	58.81	42494	22.5	E0	170		0.046	22.5
20,06,2012	10:48:43	18184	0.011	58.84	42517	22.5	E0	171		0.011	22.5
20,06,2012	10:49:43	18200	0.046	58.81	42557	22.5	E0	172		0.046	22.5
20,06,2012	10:50:43	18217	0	58.86	42532	22.5	E0	173		0	22.5
20,06,2012	10:51:43	18234	0	58.86	42572	22.5	E0	174		0	22.5
20,06,2012	10:52:43	18250	0	58.85	42592	22.5	E0	175		0	22.5
20,06,2012	10:53:43	18267	0.011	58.84	42616	22.5	E0	176		0.011	22.5
20,06,2012	10:54:43	18284	0.046	58.81	42588	22.5	E0	177		0.046	22.5
20,06,2012	10:55:43	18300	0.011	58.84	42555	22.5	E0	178		0.011	22.5
20,06,2012	10:56:43	18317	0.046	58.81	42597	22.5	E0	179		0.046	22.5
20,06,2012	10:57:43	18334	0.034	58.82	42568	22.5	E0	180		0.034	22.5
20,06,2012	10:58:43	18350	0.046	58.81	42553	22.5	E0	181		0.046	22.5
20,06,2012	10:59:43	18367	0.071	58.78	42549	22.6	E0	182		0.071	22.6
20,06,2012	11:00:43	18384	0.022	58.83	42571	22.5	E0	183		0.022	22.5
20,06,2012	11:01:43	18400	0.071	58.78	42605	22.6	E0	184		0.071	22.6
20,06,2012	11:02:43	18417	0.105	58.75	42616	22.6	E0	185		0.105	22.6
20,06,2012	11:03:43	18434	0.115	58.75	42591	22.5	E0	186		0.115	22.5
20,06,2012	11:04:43	18450	0.069	58.79	42617	22.5	E0	187		0.069	22.5
20,06,2012	11:05:43	18467	0.069	58.79	42596	22.5	E0	188		0.069	22.5
20,06,2012	11:06:43	18484	0.069	58.79	42592	22.5	E0	189		0.069	22.5
20,06,2012	11:07:43	18500	0.138	58.73	42590	22.5	E0	190		0.138	22.5
20,06,2012	11:08:43	18517	0.069	58.79	42627	22.5	E0	191		0.069	22.5
20,06,2012	11:09:43	18534	0.034	58.82	42608	22.5	E0	192		0.034	22.5
20,06,2012	11:10:43	18550	0.046	58.81	42664	22.5	E0	193		0.046	22.5
20,06,2012	11:11:43	18567	0.104	58.76	42686	22.5	E0	194		0.104	22.5
20,06,2012	11:12:43	18584	0.092	58.77	42681	22.5	E0	195		0.092	22.5
20,06,2012	11:13:43	18600	0.092	58.77	42705	22.5	E0	196		0.092	22.5
20,06,2012	11:14:43	18617	0.069	58.79	42723	22.5	E0	197		0.069	22.5
20,06,2012	11:15:43	18634	0.057	58.8	42732	22.5	E0	198		0.057	22.5
20,06,2012	11:16:43	18650	0.067	58.8	42772	22.4	E0	199		0.067	22.4
20,06,2012	11:17:43	18667	0.09	58.78	42737	22.4	E0	200		0.09	22.4
20,06,2012	11:18:43	18684	0.08	58.78	42775	22.5	E0	201		0.08	22.5
20,06,2012	11:19:43	18700	0.08	58.78	42775	22.5	E0	202		0.08	22.5
20,06,2012	11:20:43	18717	0.034	58.82	42787	22.5	E0	203		0.034	22.5
20,06,2012	11:21:43	18734	0.036	58.81	42781	22.6	E0	204		0.036	22.6
20,06,2012	11:22:43	18750	0.013	58.83	42809	22.6	E0	205		0.013	22.6
20,06,2012	11:23:43	18767	0.048	58.8	42814	22.6	E0	206		0.048	22.6
20,06,2012	11:24:43	18784	0.059	58.79	42781	22.6	E0	207		0.059	22.6
20,06,2012	11:25:43	18800	0.082	58.77	42803	22.6	E0	208		0.082	22.6
20,06,2012	11:26:43	18817	0.094	58.76	42790	22.6	E0	209		0.094	22.6
20,06,2012	11:27:43	18834	0.061	58.78	42777	22.7	E0	210		0.061	22.7
20,06,2012	11:28:43	18850	0.107	58.74	42795	22.7	E0	211		0.107	22.7
20,06,2012	11:29:43	18867	0.061	58.78	42792	22.7	E0	212		0.061	22.7
20,06,2012	11:30:43	18884	0.061	58.78	42811	22.7	E0	213		0.061	22.7
20,06,2012	11:31:43	18900	0.038	58.8	42798	22.7	E0	214		0.038	22.7
20,06,2012	11:32:43	18917	0.107	58.74	42802	22.7	E0	215		0.107	22.7
20,06,2012	11:33:43	18934	0.073	58.77	42799	22.7	E0	216		0.073	22.7
20,06,2012	11:34:43	18950	0.026	58.81	42795	22.7	E0	217		0.026	22.7
20,06,2012	11:35:43	18967	0.061	58.78	42780	22.7	E0	218		0.061	22.7
20,06,2012	11:36:43	18984	0.061	58.78	42805	22.7	E0	219		0.061	22.7
20,06,2012	11:37:43	19000	0.026	58.81	42798	22.7	E0	220		0.026	22.7
20,06,2012	11:38:43	19017	0.061	58.78	42789	22.7	E0	221		0.061	22.7
20,06,2012	11:39:43	19034	0.073	58.77	42819	22.7	E0	222		0.073	22.7
20,06,2012	11:40:43	19050	0.061	58.78	42818	22.7	E0	223		0.061	22.7
20,06,2012	11:41:43	19067	0.049	58.79	42813	22.7	E0	224		0.049	22.7
20,06,2012	11:42:43	19084	0.038	58.8	42803	22.7	E0	225		0.038	22.7
20,06,2012	11:43:43	19100	0.049	58.79	42795	22.7	E0	226		0.049	22.7
20,06,2012	11:44:43	19117	0.061	58.78	42783	22.7	E0	227		0.061	22.7
20,06,2012	11:45:43	19134	0.026	58.81	42812	22.7	E0	228		0.026	22.7
20,06,2012	11:46:43	19150	0.107	58.74	42770	22.7	E0	229		0.107	22.7
20,06,2012	11:47:43	19167	0.038	58.8	42797	22.7	E0	230		0.038	22.7
20,06,2012	11:48:43	19184	0.015	58.82	42813	22.7	E0	231		0.015	22.7
20,06,2012	11:49:43	19200	0.073	58.77	42816	22.7	E0	232		0.073	22.7
20,06,2012	11:50:43	19217	0.015	58.82	42809	22.7	E0	233		0.015	22.7
20,06,2012	11:51:43	19234	0.061	58.78	42812	22.7	E0	234		0.061	22.7
20,06,2012	11:52:43	19250	0.015	58.82	42789	22.7	E0	235		0.015	22.7
20,06,2012	11:53:43	19267	0.061	58.78	42796	22.7	E0	236		0.061	22.7
20,06,2012	11:54:43	19284	0.073	58.77	42794	22.7	E0	237		0.073	22.7
20,06,2012	11:55:43	19300	0.119	58.73	42808	22.7	E0	238		0.119	22.7
20,06,2012	11:56:43	19317	0.049	58.79	42824	22.7	E0	239		0.049	22.7
20,06,2012	11:57:43	19334	0.084	58.76	42774	22.7	E0	240		0.084	22.7
20,06,2012	11:58:43	19350	0.061	58.78	42767	22.7	E0	241		0.061	22.7
20,06,2012	11:59:43	19367	0.049	58.79	42786	22.7	E0	242		0.049	22.7
20,06,2012	12:00:43	19384	0.107	58.74	42786	22.7	E0	243		0.107	22.7
20,06,2012	12:01:43	19400	0.073	58.77	42755	22.7	E0	244		0.073	22.7
20,06,2012	12:02:43	19417	0.084	58.76	42747	22.7	E0	245		0.084	22.7
20,06,2012	12:03:43	19434	0.049	58.79	42749	22.7	E0	246		0.049	22.7
20,06,2012	12:04:43	19450	0.061	58.78	42771	22.7	E0	247		0.061	22.7
20,06,2012	12:05:43	19467	0.084	58.76	42720	22.7	E0	248		0.084	22.7
20,06,2012	12:06:43	19484	0.084	58.76	42707	22.7	E0	249		0.084	22.7
20,06,2012	12:07:43	19500	0.096	58.75	42729	22.7	E0	250		0.096	22.7
20,06,2012	12:08:43	19517	0.061	58.78	42715	22.7	E0	251		0.061	22.7
20,06,2012	12:09:43	19534	0.073	58.77	42754	22.7	E0	252		0.073	22.7
20,06,2012	12:10:43	19550	0.061	58.78	42718	22.7	E0	253		0.061	22.7
20,06,2012	12:11:43	19567	0.015	58.82	42715	22.7	E0	254		0.015	22.7
20,06,2012	12:12:43	19584	0.096	58.75	42735	22.7	E0	255		0.096	22.7
20,06,2012	12:13:43	19600	0.026	58.81	42698	22.7	E0	256		0.026	22.7
20,06,2012	12:14:43	19617	0.038	58.8	42713	22.7	E0	257		0.038	22.7
20,06,2012	12:15:43	19634	0.073	58.77	42760	22.7	E0	258		0.073	22.7
20,06,2012	12:16:43	19650	0.061	58.78	42777	22.7	E0	259		0.061	22.7
20,06,2012	12:17:43	19667	0.082	58.77	42738	22.6	E0	260		0.082	22.6
20,06,2012	12:18:43	19684	0.117	58.74	42759	22.6	E0	261		0.117	22.6
20,06,2012	12:19:43	19700	0.001	58.84	42749	22.6	E0	262		0.001	22.6
20,06,2012	12:20:43	19717	0.094	58.76	42759	22.6	E0	263		0.094	22.6
20,06,2012	12:21:43	19734	0.036	58.81	42769	22.6	E0	264		0.036	22.6
20,06,2012	12:22:43	19750	0.069	58.79	42736	22.5	E0	265		0.069	22.5
20,06,2012	12:23:43	19767	0.08	58.78	42751	22.5	E0	266		0.08	22.5
20,06,2012	12:24:43	19784	0.138	58.73	42747	22.5	E0	267		0.138	22.5
20,06,2012	12:25:43	19800	0.08	58.78	42752	22.5	E0	268		0.08	22.5
20,06,2012	12:26:43	19817	0.071	58.78	42748	22.6	E0	269		0.071	22.6
20,06,2012	12:27:43	19834	0.082	58.77	42753	22.6	E0	270		0.082	22.6
20,06,2012	12:28:43	19850	0.048	58.8	42752	22.6	E0	271		0.048	22.6
20,06,2012	12:29:43	19867	0.071	58.78	42732	22.6	E0	272		0.071	22.6
20,06,2012	12:30:43	19884	0.059	58.79	42742	22.6	E0	273		0.059	22.6
20,06,2012	12:31:43	19900	0.082	58.77	42724	22.6	E0	274		0.082	22.6
20,06,2012	12:32:43	19917	0.024	58.82	42707	22.6	E0	275		0.024	22.6
20,06,2012	12:33:43	19934	0.038	58.8	42712	22.7	E0	276		0.038	22.7
20,06,2012	12:34:43	19950	0.061	58.78	42719	22.7	E0	277		0.061	22.7
20,06,2012	12:35:43	19967	0.084	58.76	42657	22.7	E0	278		0.084	22.7
20,06,2012	12:36:43	19984	0.026	58.81	42690	22.7	E0	279		0.026	22.7
20,06,2012	12:37:43	20000	0.084	58.76	42661	22.7	E0	280		0.084	22.7
20,06,2012	12:38:43	20017	0.073	58.77	42648	22.7	E0	281		0.073	22.7
20,06,2012	12:39:43	20034	0.073	58.77	42653	22.7	E0	282		0.073	22.7
20,06,2012	12:40:43	20050	0.073	58.77	42653	22.7	E0	283		0.073	22.7
20,06,2012	12:41:43	20067	0.119	58.73	42622	22.7	E0	284		0.119	22.7
20,06,2012	12:42:43	20084	0.049	58.79	42646	22.7	E0	285		0.049	22.7
20,06,2012	12:43:43	20100	0.026	58.81	42605	22.7	E0	286		0.026	22.7
20,06,2012	12:44:43	20117	0.015	58.82	42609	22.7	E0	287		0.015	22.7
20,06,2012	12:45:43	20134	0.073	58.77	42591	22.7	E0	288		0.073	22.7
20,06,2012	12:46:43	20150	0.049	58.79	42609	22.7	E0	289		0.049	22.7
20,06,2012	12:47:43	20167	0.084	58.76	42586	22.7	E0	290		0.084	22.7
20,06,2012	12:48:43	20184	0.107	58.74	42594	22.7	E0	291		0.107	22.7
20,06,2012	12:49:43	20200	0.026	58.81	42575	22.7	E0	292		0.026	22.7
20,06,2012	12:50:43	20217	0.038	58.8	42553	22.7	E0	293		0.038	22.7
20,06,2012	12:51:43	20234	0.061	58.78	42538	22.7	E0	294		0.061	22.7
20,06,2012	12:52:43	20250	0.026	58.81	42509	22.7	E0	295		0.026	22.7
20,06,2012	12:53:43	20267	0.107	58.74	42529	22.7	E0	296		0.107	22.7
20,06,2012	12:54:43	20284	0.075	58.76	42545	22.8	E0	297		0.075	22.8
20,06,2012	12:55:43	20300	0.075	58.76	42535	22.8	E0	298		0.075	22.8
20,06,2012	12:56:43	20317	0.063	58.77	42504	22.8	E0	299		0.063	22.8
20,06,2012	12:57:43	20334	0.063	58.77	42517	22.8	E0	300		0.063	22.8
20,06,2012	12:58:43	20350	0.063	58.77	42493	22.8	E0	301		0.063	22.8
20,06,2012	12:59:43	20367	0.075	58.76	42501	22.8	E0	302		0.075	22.8
20,06,2012	13:00:43	20384	0.063	58.77	42464	22.8	E0	303		0.063	22.8
20,06,2012	13:01:43	20400	0.086	58.75	42453	22.8	E0	304		0.086	22.8
20,06,2012	13:02:43	20417	0.028	58.8	42466	22.8	E0	305		0.028	22.8
20,06,2012	13:03:43	20434	0.088	58.74	42419	22.9	E0	306		0.088	22.9
20,06,2012	13:04:43	20450	0.042	58.78	42431	22.9	E0	307		0.042	22.9
20,06,2012	13:05:43	20467	0.053	58.77	42436	22.9	E0	308		0.053	22.9
20,06,2012	13:06:43	20484	0.076	58.75	42406	22.9	E0	309		0.076	22.9
20,06,2012	13:07:43	20500	0.065	58.76	42383	22.9	E0	310		0.065	22.9
20,06,2012	13:08:43	20517	0.042	58.78	42403	22.9	E0	311		0.042	22.9
20,06,2012	13:09:43	20534	0.042	58.78	42369	22.9	E0	312		0.042	22.9
20,06,2012	13:10:43	20550	0.03	58.79	42358	22.9	E0	313		0.03	22.9
20,06,2012	13:11:43	20567	0.03	58.79	42372	22.9	E0	314		0.03	22.9
20,06,2012	13:12:43	20584	0.065	58.76	42330	22.9	E0	315		0.065	22.9
20,06,2012	13:13:43	20600	0.03	58.79	42338	22.9	E0	316		0.03	22.9
20,06,2012	13:14:43	20617	0.053	58.77	42341	22.9	E0	317		0.053	22.9
20,06,2012	13:15:43	20634	0.021	58.79	42330	23	E0	318		0.021	23
20,06,2012	13:16:43	20650	0.044	58.77	42348	23	E0	319		0.044	23
20,06,2012	13:17:43	20667	0.009	58.8	42302	23	E0	320		0.009	23
20,06,2012	13:18:43	20684	0.078	58.74	42286	23	E0	321		0.078	23
20,06,2012	13:19:43	20700	0.067	58.75	42269	23	E0	322		0.067	23
20,06,2012	13:20:43	20717	0.055	58.76	42292	23	E0	323		0.055	23
20,06,2012	13:21:43	20734	0.067	58.75	42255	23	E0	324		0.067	23
20,06,2012	13:22:43	20750	0.101	58.72	42253	23	E0	325		0.101	23
20,06,2012	13:23:43	20767	0.09	58.73	42247	23	E0	326		0.09	23
20,06,2012	13:24:43	20784	0.055	58.76	42252	23	E0	327		0.055	23
20,06,2012	13:25:43	20800	0.078	58.74	42267	23	E0	328		0.078	23
20,06,2012	13:26:43	20817	0.044	58.77	42228	23	E0	329		0.044	23
20,06,2012	13:27:43	20834	0.078	58.74	42240	23	E0	330		0.078	23
20,06,2012	13:28:43	20850	0.078	58.74	42210	23	E0	331		0.078	23
20,06,2012	13:29:43	20867	0.067	58.75	42256	23	E0	332		0.067	23
20,06,2012	13:30:43	20884	0.021	58.79	42233	23	E0	333		0.021	23
20,06,2012	13:31:43	20900	0.044	58.77	42220	23	E0	334		0.044	23
20,06,2012	13:32:43	20917	0.067	58.75	42223	23	E0	335		0.067	23
20,06,2012	13:33:43	20934	0.067	58.75	42201	23	E0	336		0.067	23
20,06,2012	13:34:43	20950	0.044	58.77	42233	23	E0	337		0.044	23
20,06,2012	13:35:43	20967	0.009	58.8	42213	23	E0	338		0.009	23
20,06,2012	13:36:43	20984	0.113	58.71	42201	23	E0	339		0.113	23
20,06,2012	13:37:43	21000	0.067	58.75	42196	23	E0	340		0.067	23
20,06,2012	13:38:43	21017	0.009	58.8	42215	23	E0	341		0.009	23
20,06,2012	13:39:43	21034	0.044	58.77	42166	23	E0	342		0.044	23
20,06,2012	13:40:43	21050	0.055	58.76	42187	23	E0	343		0.055	23
20,06,2012	13:41:43	21067	0.032	58.78	42177	23	E0	344		0.032	23
20,06,2012	13:42:43	21084	0.067	58.75	42207	23	E0	345		0.067	23
20,06,2012	13:43:43	21100	0.09	58.73	42181	23	E0	346		0.09	23
20,06,2012	13:44:43	21117	0.057	58.75	42184	23,10,2015	E0	347		0.057	23,10,2015
20,06,2012	13:45:43	21134	0.046	58.76	42165	23,10,2015	E0	348		0.046	23,10,2015
20,06,2012	13:46:43	21150	0.057	58.75	42177	23,10,2015	E0	349		0.057	23,10,2015
20,06,2012	13:47:43	21167	0.057	58.75	42180	23,10,2015	E0	350		0.057	23,10,2015
20,06,2012	13:48:43	21184	0.046	58.76	42152	23,10,2015	E0	351		0.046	23,10,2015
20,06,2012	13:49:43	21200	0.103	58.71	42143	23,10,2015	E0	352		0.103	23,10,2015
20,06,2012	13:50:43	21217	0.034	58.77	42163	23,10,2015	E0	353		0.034	23,10,2015
20,06,2012	13:51:43	21234	0.08	58.73	42106	23,10,2015	E0	354		0.08	23,10,2015
20,06,2012	13:52:43	21250	0.092	58.72	42127	23,10,2015	E0	355		0.092	23,10,2015
20,06,2012	13:53:43	21267	0.046	58.76	42174	23,10,2015	E0	356		0.046	23,10,2015
20,06,2012	13:54:43	21284	0.036	58.76	42149	23.2	E0	357		0.036	23.2
20,06,2012	13:55:43	21300	0.059	58.74	42154	23.2	E0	358		0.059	23.2
20,06,2012	13:56:43	21317	0.046	58.76	42142	23,10,2015	E0	359		0.046	23,10,2015
20,06,2012	13:57:43	21334	0.069	58.74	42144	23,10,2015	E0	360		0.069	23,10,2015
20,06,2012	13:58:43	21350	0.057	58.75	42119	23,10,2015	E0	361		0.057	23,10,2015
20,06,2012	13:59:43	21367	0.046	58.76	42124	23,10,2015	E0	362		0.046	23,10,2015
20,06,2012	14:00:43	21384	0.046	58.76	42133	23,10,2015	E0	363		0.046	23,10,2015
20,06,2012	14:01:43	21400	0.08	58.73	42106	23,10,2015	E0	364		0.08	23,10,2015
20,06,2012	14:02:43	21417	0.08	58.73	42108	23,10,2015	E0	365		0.08	23,10,2015
20,06,2012	14:03:43	21434	0.057	58.75	42118	23,10,2015	E0	366		0.057	23,10,2015
20,06,2012	14:04:43	21450	0.057	58.75	42100	23,10,2015	E0	367		0.057	23,10,2015
20,06,2012	14:05:43	21467	0.034	58.77	42108	23,10,2015	E0	368		0.034	23,10,2015
20,06,2012	14:06:43	21484	0.034	58.77	42106	23,10,2015	E0	369		0.034	23,10,2015
20,06,2012	14:07:43	21500	0.023	58.78	42070	23,10,2015	E0	370		0.023	23,10,2015
20,06,2012	14:08:43	21517	0.103	58.71	42070	23,10,2015	E0	371		0.103	23,10,2015
20,06,2012	14:09:43	21534	0.025	58.77	42103	23.2	E0	372		0.025	23.2
20,06,2012	14:10:43	21550	0.034	58.77	42109	23,10,2015	E0	373		0.034	23,10,2015
20,06,2012	14:11:43	21567	0.046	58.76	42073	23,10,2015	E0	374		0.046	23,10,2015
20,06,2012	14:12:43	21584	0.023	58.78	42082	23,10,2015	E0	375		0.023	23,10,2015
20,06,2012	14:13:43	21600	0.034	58.77	42075	23,10,2015	E0	376		0.034	23,10,2015
20,06,2012	14:14:43	21617	0.057	58.75	42072	23,10,2015	E0	377		0.057	23,10,2015
20,06,2012	14:15:43	21634	0.036	58.76	42074	23.2	E0	378		0.036	23.2
20,06,2012	14:16:43	21650	0.036	58.76	42084	23.2	E0	379		0.036	23.2
20,06,2012	14:17:43	21667	0.08	58.73	42105	23,10,2015	E0	380		0.08	23,10,2015
20,06,2012	14:18:43	21684	0	58.81	42062	23.2	E0	381		0	23.2
20,06,2012	14:19:43	21700	0.059	58.74	42086	23.2	E0	382		0.059	23.2
20,06,2012	14:20:43	21717	0.002	58.79	42072	23.2	E0	383		0.002	23.2
20,06,2012	14:21:43	21734	0.059	58.74	42072	23.2	E0	384		0.059	23.2
20,06,2012	14:22:43	21750	0.059	58.74	42080	23.2	E0	385		0.059	23.2
20,06,2012	14:23:43	21767	0.071	58.73	42067	23.2	E0	386		0.071	23.2
20,06,2012	14:24:43	21784	0.048	58.75	42064	23.2	E0	387		0.048	23.2
20,06,2012	14:25:43	21800	0.061	58.73	42170	23.3	E0	388		0.061	23.3
20,06,2012	14:26:43	21817	0.074	58.71	42270	23.4	E0	389		0.074	23.4
20,06,2012	14:27:43	21834	0.006	58.77	42282	23.4	E0	390		0.006	23.4
20,06,2012	14:28:43	21850	0.019	58.75	42308	23.5	E0	391		0.019	23.5
20,06,2012	14:29:43	21867	0.031	58.74	42333	23.5	E0	392		0.031	23.5
20,06,2012	14:30:43	21884	0.088	58.69	42296	23.5	E0	393		0.088	23.5
20,06,2012	14:31:43	21900	0.017	58.76	42293	23.4	E0	394		0.017	23.4
20,06,2012	14:32:43	21917	0.074	58.71	42367	23.4	E0	395		0.074	23.4
20,06,2012	14:33:43	21934	0.12	58.67	42315	23.4	E0	396		0.12	23.4
20,06,2012	14:34:43	21950	0.061	58.73	42354	23.3	E0	397		0.061	23.3
20,06,2012	14:35:43	21967	0.061	58.73	42322	23.3	E0	398		0.061	23.3
20,06,2012	14:36:43	21984	0.118	58.68	42352	23.3	E0	399		0.118	23.3
20,06,2012	14:37:43	22000	0.082	58.72	42358	23.2	E0	400		0.082	23.2
20,06,2012	14:38:43	22017	0.117	58.69	42336	23.2	E0	401		0.117	23.2
20,06,2012	14:39:43	22034	0.094	58.71	42335	23.2	E0	402		0.094	23.2
20,06,2012	14:40:43	22050	0.082	58.72	42352	23.2	E0	403		0.082	23.2
20,06,2012	14:41:43	22067	0.092	58.72	42364	23,10,2015	E0	404		0.092	23,10,2015
20,06,2012	14:42:43	22084	0.034	58.77	42349	23,10,2015	E0	405		0.034	23,10,2015
20,06,2012	14:43:43	22100	0.057	58.75	42316	23,10,2015	E0	406		0.057	23,10,2015
20,06,2012	14:44:43	22117	0.08	58.73	42314	23,10,2015	E0	407		0.08	23,10,2015
20,06,2012	14:45:43	22134	0.034	58.77	42316	23,10,2015	E0	408		0.034	23,10,2015
20,06,2012	14:46:43	22150	0.138	58.68	42294	23,10,2015	E0	409		0.138	23,10,2015
20,06,2012	14:47:43	22167	0.069	58.74	42312	23,10,2015	E0	410		0.069	23,10,2015
20,06,2012	14:48:43	22184	0.069	58.74	42334	23,10,2015	E0	411		0.069	23,10,2015
20,06,2012	14:49:43	22200	0.092	58.72	42283	23,10,2015	E0	412		0.092	23,10,2015
20,06,2012	14:50:43	22217	0.057	58.75	42283	23,10,2015	E0	413		0.057	23,10,2015
20,06,2012	14:51:43	22234	0.067	58.75	42315	23	E0	414		0.067	23
20,06,2012	14:52:43	22250	0.021	58.79	42279	23	E0	415		0.021	23
20,06,2012	14:53:43	22267	0.044	58.77	42294	23	E0	416		0.044	23
20,06,2012	14:54:43	22284	0.021	58.79	42275	23	E0	417		0.021	23
20,06,2012	14:55:43	22300	0.067	58.75	42236	23	E0	418		0.067	23
20,06,2012	14:56:43	22317	0.113	58.71	42234	23	E0	419		0.113	23
20,06,2012	14:57:43	22334	0.042	58.78	42245	22.9	E0	420		0.042	22.9
20,06,2012	14:58:43	22350	0.065	58.76	42266	22.9	E0	421		0.065	22.9
20,06,2012	14:59:43	22367	0.065	58.76	42235	22.9	E0	422		0.065	22.9
20,06,2012	15:00:43	22384	0.076	58.75	42228	22.9	E0	423		0.076	22.9
20,06,2012	15:01:43	22400	0.088	58.74	42228	22.9	E0	424		0.088	22.9
20,06,2012	15:02:43	22417	0.111	58.72	42232	22.9	E0	425		0.111	22.9
20,06,2012	15:03:43	22434	0.088	58.74	42222	22.9	E0	426		0.088	22.9
20,06,2012	15:04:43	22450	0.076	58.75	42233	22.9	E0	427		0.076	22.9
20,06,2012	15:05:43	22467	0.042	58.78	42222	22.9	E0	428		0.042	22.9
20,06,2012	15:06:43	22484	0.065	58.76	42222	22.9	E0	429		0.065	22.9
20,06,2012	15:07:43	22500	0.111	58.72	42228	22.9	E0	430		0.111	22.9
20,06,2012	15:08:43	22517	0.053	58.77	42245	22.9	E0	431		0.053	22.9
20,06,2012	15:09:43	22534	0.088	58.74	42227	22.9	E0	432		0.088	22.9
20,06,2012	15:10:43	22550	0.053	58.77	42253	22.9	E0	433		0.053	22.9
20,06,2012	15:11:43	22567	0.088	58.74	42228	22.9	E0	434		0.088	22.9
20,06,2012	15:12:43	22584	0.065	58.76	42268	22.9	E0	435		0.065	22.9
20,06,2012	15:13:43	22600	0.099	58.73	42227	22.9	E0	436		0.099	22.9
20,06,2012	15:14:43	22617	0.063	58.77	42224	22.8	E0	437		0.063	22.8
20,06,2012	15:15:43	22634	0.028	58.8	42213	22.8	E0	438		0.028	22.8
20,06,2012	15:16:43	22650	0.075	58.76	42203	22.8	E0	439		0.075	22.8
20,06,2012	15:17:43	22667	0.109	58.73	42228	22.8	E0	440		0.109	22.8
20,06,2012	15:18:43	22684	0.061	58.78	42232	22.7	E0	441		0.061	22.7
20,06,2012	15:19:43	22700	0.084	58.76	42236	22.7	E0	442		0.084	22.7
20,06,2012	15:20:43	22717	0.084	58.76	42261	22.7	E0	443		0.084	22.7
20,06,2012	15:21:43	22734	0.119	58.73	42233	22.7	E0	444		0.119	22.7
20,06,2012	15:22:43	22750	0.107	58.74	42303	22.7	E0	445		0.107	22.7
20,06,2012	15:23:43	22767	0.084	58.76	42287	22.7	E0	446		0.084	22.7
20,06,2012	15:24:43	22784	0.084	58.76	42262	22.7	E0	447		0.084	22.7
20,06,2012	15:25:43	22800	0.096	58.75	42287	22.7	E0	448		0.096	22.7
20,06,2012	15:26:43	22817	0.049	58.79	42305	22.7	E0	449		0.049	22.7
20,06,2012	15:27:43	22834	0.049	58.79	42301	22.7	E0	450		0.049	22.7
20,06,2012	15:28:43	22850	0.038	58.8	42310	22.7	E0	451		0.038	22.7
20,06,2012	15:29:43	22867	0.107	58.74	42313	22.7	E0	452		0.107	22.7
20,06,2012	15:30:43	22884	0.049	58.79	42317	22.7	E0	453		0.049	22.7
20,06,2012	15:31:43	22900	0.038	58.8	42306	22.7	E0	454		0.038	22.7
20,06,2012	15:32:43	22917	0.026	58.81	42336	22.7	E0	455		0.026	22.7
20,06,2012	15:33:43	22934	0.073	58.77	42307	22.7	E0	456		0.073	22.7
20,06,2012	15:34:43	22950	0.063	58.77	42315	22.8	E0	457		0.063	22.8
20,06,2012	15:35:43	22967	0.109	58.73	42294	22.8	E0	458		0.109	22.8
20,06,2012	15:36:43	22984	0.053	58.77	42340	22.9	E0	459		0.053	22.9
20,06,2012	15:37:43	23000	0.088	58.74	42318	22.9	E0	460		0.088	22.9
20,06,2012	15:38:43	23017	0.067	58.75	42357	23	E0	461		0.067	23
20,06,2012	15:39:43	23034	0.044	58.77	42409	23	E0	462		0.044	23
20,06,2012	15:40:43	23050	0	58.82	42424	23	E0	463		0	23
20,06,2012	15:41:43	23067	0.055	58.76	42427	23	E0	464		0.055	23
20,06,2012	15:42:43	23084	0.101	58.72	42431	23	E0	465		0.101	23
20,06,2012	15:43:43	23100	0.042	58.78	42481	22.9	E0	466		0.042	22.9
20,06,2012	15:44:43	23117	0.065	58.76	42461	22.9	E0	467		0.065	22.9
20,06,2012	15:45:43	23134	0.053	58.77	42515	22.9	E0	468		0.053	22.9
20,06,2012	15:46:43	23150	0.03	58.79	42498	22.9	E0	469		0.03	22.9
20,06,2012	15:47:43	23167	0.053	58.77	42466	22.9	E0	470		0.053	22.9
20,06,2012	15:48:43	23184	0.075	58.76	42502	22.8	E0	471		0.075	22.8
20,06,2012	15:49:43	23200	0.075	58.76	42488	22.8	E0	472		0.075	22.8
20,06,2012	15:50:43	23217	0.098	58.74	42488	22.8	E0	473		0.098	22.8
20,06,2012	15:51:43	23234	0.086	58.75	42479	22.8	E0	474		0.086	22.8
20,06,2012	15:52:43	23250	0.028	58.8	42491	22.8	E0	475		0.028	22.8
20,06,2012	15:53:43	23267	0.051	58.78	42519	22.8	E0	476		0.051	22.8
20,06,2012	15:54:43	23284	0.075	58.76	42495	22.8	E0	477		0.075	22.8
20,06,2012	15:55:43	23300	0.109	58.73	42518	22.8	E0	478		0.109	22.8
20,06,2012	15:56:43	23317	0.132	58.71	42540	22.8	E0	479		0.132	22.8
20,06,2012	15:57:43	23334	0.04	58.79	42543	22.8	E0	480		0.04	22.8
20,06,2012	15:58:43	23350	0.063	58.77	42569	22.8	E0	481		0.063	22.8
20,06,2012	15:59:43	23367	0.04	58.79	42532	22.8	E0	482		0.04	22.8
20,06,2012	16:00:43	23384	0.075	58.76	42525	22.8	E0	483		0.075	22.8
20,06,2012	16:01:43	23400	0.017	58.81	42509	22.8	E0	484		0.017	22.8
20,06,2012	16:02:43	23417	0.086	58.75	42492	22.8	E0	485		0.086	22.8
20,06,2012	16:03:43	23434	0.063	58.77	42488	22.8	E0	486		0.063	22.8
20,06,2012	16:04:43	23450	0.051	58.78	42461	22.8	E0	487		0.051	22.8
20,06,2012	16:05:43	23467	0.042	58.78	42453	22.9	E0	488		0.042	22.9
20,06,2012	16:06:43	23484	0.076	58.75	42450	22.9	E0	489		0.076	22.9
20,06,2012	16:07:43	23500	0.109	58.73	42434	22.8	E0	490		0.109	22.8
20,06,2012	16:08:43	23517	0.075	58.76	42459	22.8	E0	491		0.075	22.8
20,06,2012	16:09:43	23534	0.075	58.76	42456	22.8	E0	492		0.075	22.8
20,06,2012	16:10:43	23550	0.03	58.79	42459	22.9	E0	493		0.03	22.9
20,06,2012	16:11:43	23567	0.065	58.76	42437	22.9	E0	494		0.065	22.9
20,06,2012	16:12:43	23584	0.111	58.72	42481	22.9	E0	495		0.111	22.9
20,06,2012	16:13:43	23600	0.053	58.77	42442	22.9	E0	496		0.053	22.9
20,06,2012	16:14:43	23617	0.076	58.75	42434	22.9	E0	497		0.076	22.9
20,06,2012	16:15:43	23634	0.076	58.75	42422	22.9	E0	498		0.076	22.9
20,06,2012	16:16:43	23650	0.03	58.79	42416	22.9	E0	499		0.03	22.9
20,06,2012	16:17:43	23667	0.053	58.77	42408	22.9	E0	500		0.053	22.9
20,06,2012	16:18:43	23684	0.042	58.78	42435	22.9	E0	501		0.042	22.9
20,06,2012	16:19:43	23700	0.123	58.71	42407	22.9	E0	502		0.123	22.9
20,06,2012	16:20:43	23717	0.076	58.75	42391	22.9	E0	503		0.076	22.9
20,06,2012	16:21:43	23734	0.076	58.75	42433	22.9	E0	504		0.076	22.9
20,06,2012	16:22:43	23750	0.053	58.77	42397	22.9	E0	505		0.053	22.9
20,06,2012	16:23:43	23767	0.03	58.79	42385	22.9	E0	506		0.03	22.9
20,06,2012	16:24:43	23784	0.111	58.72	42422	22.9	E0	507		0.111	22.9
20,06,2012	16:25:43	23800	0.053	58.77	42410	22.9	E0	508		0.053	22.9
20,06,2012	16:26:43	23817	0.099	58.73	42423	22.9	E0	509		0.099	22.9
20,06,2012	16:27:43	23834	0.099	58.73	42400	22.9	E0	510		0.099	22.9
20,06,2012	16:28:43	23850	0.065	58.76	42421	22.9	E0	511		0.065	22.9
20,06,2012	16:29:43	23867	0.053	58.77	42404	22.9	E0	512		0.053	22.9
20,06,2012	16:30:43	23884	0.067	58.75	42423	23	E0	513		0.067	23
20,06,2012	16:31:43	23900	0.067	58.75	42401	23	E0	514		0.067	23
20,06,2012	16:32:43	23917	0.09	58.73	42420	23	E0	515		0.09	23
20,06,2012	16:33:43	23934	0.101	58.72	42425	23	E0	516		0.101	23
20,06,2012	16:34:43	23950	0.067	58.75	42408	23	E0	517		0.067	23
20,06,2012	16:35:43	23967	0.124	58.7	42420	23	E0	518		0.124	23
20,06,2012	16:36:43	23984	0.032	58.78	42430	23	E0	519		0.032	23
20,06,2012	16:37:43	24000	0.032	58.78	42454	23	E0	520		0.032	23
20,06,2012	16:38:43	24017	0.021	58.79	42454	23	E0	521		0.021	23
20,06,2012	16:39:43	24034	0.055	58.76	42439	23	E0	522		0.055	23
20,06,2012	16:40:43	24050	0.067	58.75	42449	23	E0	523		0.067	23
20,06,2012	16:41:43	24067	0.055	58.76	42481	23	E0	524		0.055	23
20,06,2012	16:42:43	24084	0.101	58.72	42484	23	E0	525		0.101	23
20,06,2012	16:43:43	24100	0.101	58.72	42494	23	E0	526		0.101	23
20,06,2012	16:44:43	24117	0.044	58.77	42499	23	E0	527		0.044	23
20,06,2012	16:45:43	24134	0.021	58.79	42502	23	E0	528		0.021	23
20,06,2012	16:46:43	24150	0.09	58.73	42528	23	E0	529		0.09	23
20,06,2012	16:47:43	24167	0.113	58.71	42522	23	E0	530		0.113	23
20,06,2012	16:48:43	24184	0.021	58.79	42533	23	E0	531		0.021	23
20,06,2012	16:49:43	24200	0.067	58.75	42525	23	E0	532		0.067	23
20,06,2012	16:50:43	24217	0.101	58.72	42577	23	E0	533		0.101	23
20,06,2012	16:51:43	24234	0.055	58.76	42594	23	E0	534		0.055	23
20,06,2012	16:52:43	24250	0.124	58.7	42584	23	E0	535		0.124	23
20,06,2012	16:53:43	24267	0.044	58.77	42606	23	E0	536		0.044	23
20,06,2012	16:54:43	24284	0.09	58.73	42581	23	E0	537		0.09	23
20,06,2012	16:55:43	24300	0.09	58.73	42642	23	E0	538		0.09	23
20,06,2012	16:56:43	24317	0.09	58.73	42601	23	E0	539		0.09	23
20,06,2012	16:57:43	24334	0.032	58.78	42619	23	E0	540		0.032	23
20,06,2012	16:58:43	24350	0.021	58.79	42650	23	E0	541		0.021	23
20,06,2012	16:59:43	24367	0.09	58.73	42654	23	E0	542		0.09	23
20,06,2012	17:00:43	24384	0.113	58.71	42664	23	E0	543		0.113	23
20,06,2012	17:01:43	24400	0.101	58.72	42694	23	E0	544		0.101	23
20,06,2012	17:02:43	24417	0.032	58.78	42682	23	E0	545		0.032	23
20,06,2012	17:03:43	24434	0.044	58.77	42717	23	E0	546		0.044	23
20,06,2012	17:04:43	24450	0.078	58.74	42715	23	E0	547		0.078	23
20,06,2012	17:05:43	24467	0.055	58.76	42726	23	E0	548		0.055	23
20,06,2012	17:06:43	24484	0.067	58.75	42735	23	E0	549		0.067	23
20,06,2012	17:07:43	24500	0.101	58.72	42744	23	E0	550		0.101	23
20,06,2012	17:08:43	24517	0.044	58.77	42785	23	E0	551		0.044	23
20,06,2012	17:09:43	24534	0.124	58.7	42756	23	E0	552		0.124	23
20,06,2012	17:10:43	24550	0.044	58.77	42787	23	E0	553		0.044	23
20,06,2012	17:11:43	24567	0.078	58.74	42802	23	E0	554		0.078	23
20,06,2012	17:12:43	24584	0.032	58.78	42796	23	E0	555		0.032	23
20,06,2012	17:13:43	24600	0.032	58.78	42824	23	E0	556		0.032	23
20,06,2012	17:14:43	24617	0.032	58.78	42829	23	E0	557		0.032	23
20,06,2012	17:15:43	24634	0.044	58.77	42853	23	E0	558		0.044	23
20,06,2012	17:16:43	24650	0.067	58.75	42836	23	E0	559		0.067	23
20,06,2012	17:17:43	24667	0.067	58.75	42868	23	E0	560		0.067	23
20,06,2012	17:18:43	24684	0.09	58.73	42846	23	E0	561		0.09	23
20,06,2012	17:19:43	24700	0.078	58.74	42842	23	E0	562		0.078	23
20,06,2012	17:20:43	24717	0.09	58.73	42840	23	E0	563		0.09	23
20,06,2012	17:21:43	24734	0.067	58.75	42848	23	E0	564		0.067	23
20,06,2012	17:22:43	24750	0.067	58.75	42859	23	E0	565		0.067	23
20,06,2012	17:23:43	24767	0.044	58.77	42882	23	E0	566		0.044	23
20,06,2012	17:24:43	24784	0.032	58.78	42850	23	E0	567		0.032	23
20,06,2012	17:25:43	24800	0.021	58.79	42865	23	E0	568		0.021	23
20,06,2012	17:26:43	24817	0.021	58.79	42874	23	E0	569		0.021	23
20,06,2012	17:27:43	24834	0.044	58.77	42897	23	E0	570		0.044	23
20,06,2012	17:28:43	24850	0.044	58.77	42888	23	E0	571		0.044	23
20,06,2012	17:29:43	24867	0.032	58.78	42905	23	E0	572		0.032	23
20,06,2012	17:30:43	24884	0.055	58.76	42897	23	E0	573		0.055	23
20,06,2012	17:31:43	24900	0.113	58.71	42918	23	E0	574		0.113	23
20,06,2012	17:32:43	24917	0.044	58.77	42904	23	E0	575		0.044	23
20,06,2012	17:33:43	24934	0.09	58.73	42902	23	E0	576		0.09	23
20,06,2012	17:34:43	24950	0.044	58.77	42882	23	E0	577		0.044	23
20,06,2012	17:35:43	24967	0.078	58.74	42869	23	E0	578		0.078	23
20,06,2012	17:36:43	24984	0.057	58.75	42860	23,10,2015	E0	579		0.057	23,10,2015
20,06,2012	17:37:43	25000	0.023	58.78	42881	23,10,2015	E0	580		0.023	23,10,2015
20,06,2012	17:38:43	25017	0.078	58.74	42873	23	E0	581		0.078	23
20,06,2012	17:39:43	25034	0.067	58.75	42875	23	E0	582		0.067	23
20,06,2012	17:40:43	25050	0.101	58.72	42874	23	E0	583		0.101	23
20,06,2012	17:41:43	25067	0.078	58.74	42882	23	E0	584		0.078	23
20,06,2012	17:42:43	25084	0.067	58.75	42908	23	E0	585		0.067	23
20,06,2012	17:43:43	25100	0.067	58.75	42940	23	E0	586		0.067	23
20,06,2012	17:44:43	25117	0.055	58.76	42919	23	E0	587		0.055	23
20,06,2012	17:45:43	25134	0.09	58.73	42965	23	E0	588		0.09	23
20,06,2012	17:46:43	25150	0.09	58.73	42943	23	E0	589		0.09	23
20,06,2012	17:47:43	25167	0.101	58.72	42922	23	E0	590		0.101	23
20,06,2012	17:48:43	25184	0.009	58.8	42929	23	E0	591		0.009	23
20,06,2012	17:49:43	25200	0.09	58.73	42905	23	E0	592		0.09	23
20,06,2012	17:50:43	25217	0.078	58.74	42918	23	E0	593		0.078	23
20,06,2012	17:51:43	25234	0.09	58.73	42937	23	E0	594		0.09	23
20,06,2012	17:52:43	25250	0.113	58.71	42913	23	E0	595		0.113	23
20,06,2012	17:53:43	25267	0.044	58.77	42949	23	E0	596		0.044	23
20,06,2012	17:54:43	25284	0.067	58.75	42937	23	E0	597		0.067	23
20,06,2012	17:55:43	25300	0.067	58.75	42911	23	E0	598		0.067	23
20,06,2012	17:56:43	25317	0.078	58.74	42958	23	E0	599		0.078	23
20,06,2012	17:57:43	25334	0.09	58.73	42914	23	E0	600		0.09	23
20,06,2012	17:58:43	25350	0.078	58.74	42941	23	E0	601		0.078	23
20,06,2012	17:59:43	25367	0.09	58.73	42956	23	E0	602		0.09	23
20,06,2012	18:00:43	25384	0.055	58.76	42971	23	E0	603		0.055	23
20,06,2012	18:01:43	25400	0.067	58.75	42936	23	E0	604		0.067	23
20,06,2012	18:02:43	25417	0.044	58.77	42925	23	E0	605		0.044	23
20,06,2012	18:03:43	25434	0.067	58.75	42973	23	E0	606		0.067	23
20,06,2012	18:04:43	25450	0.055	58.76	42985	23	E0	607		0.055	23
20,06,2012	18:05:43	25467	0.09	58.73	42941	23	E0	608		0.09	23
20,06,2012	18:06:43	25484	0.044	58.77	42952	23	E0	609		0.044	23
20,06,2012	18:07:43	25500	0.078	58.74	42965	23	E0	610		0.078	23
20,06,2012	18:08:43	25517	0.021	58.79	42967	23	E0	611		0.021	23
20,06,2012	18:09:43	25534	0.078	58.74	43014	23	E0	612		0.078	23
20,06,2012	18:10:43	25550	0.067	58.75	42998	23	E0	613		0.067	23
20,06,2012	18:11:43	25567	0.101	58.72	43019	23	E0	614		0.101	23
20,06,2012	18:12:43	25584	0.078	58.74	42966	23	E0	615		0.078	23
20,06,2012	18:13:43	25600	0.067	58.75	43022	23	E0	616		0.067	23
20,06,2012	18:14:43	25617	0.067	58.75	43029	23	E0	617		0.067	23
20,06,2012	18:15:43	25634	0.088	58.74	43031	22.9	E0	618		0.088	22.9
20,06,2012	18:16:43	25650	0.076	58.75	43023	22.9	E0	619		0.076	22.9
20,06,2012	18:17:43	25667	0.053	58.77	43053	22.9	E0	620		0.053	22.9
20,06,2012	18:18:43	25684	0.067	58.75	43026	23	E0	621		0.067	23
20,06,2012	18:19:43	25700	0.032	58.78	43050	23	E0	622		0.032	23
20,06,2012	18:20:43	25717	0.09	58.73	43056	23	E0	623		0.09	23
20,06,2012	18:21:43	25734	0.111	58.72	43043	22.9	E0	624		0.111	22.9
20,06,2012	18:22:43	25750	0.111	58.72	43044	22.9	E0	625		0.111	22.9
20,06,2012	18:23:43	25767	0.03	58.79	43063	22.9	E0	626		0.03	22.9
20,06,2012	18:24:43	25784	0.111	58.72	43034	22.9	E0	627		0.111	22.9
20,06,2012	18:25:43	25800	0.099	58.73	43064	22.9	E0	628		0.099	22.9
20,06,2012	18:26:43	25817	0.099	58.73	43073	22.9	E0	629		0.099	22.9
20,06,2012	18:27:43	25834	0.04	58.79	43076	22.8	E0	630		0.04	22.8
20,06,2012	18:28:43	25850	0.028	58.8	43085	22.8	E0	631		0.028	22.8
20,06,2012	18:29:43	25867	0.121	58.72	43088	22.8	E0	632		0.121	22.8
20,06,2012	18:30:43	25884	0.109	58.73	43123	22.8	E0	633		0.109	22.8
20,06,2012	18:31:43	25900	0.063	58.77	43129	22.8	E0	634		0.063	22.8
20,06,2012	18:32:43	25917	0.075	58.76	43105	22.8	E0	635		0.075	22.8
20,06,2012	18:33:43	25934	0.063	58.77	43123	22.8	E0	636		0.063	22.8
20,06,2012	18:34:43	25950	0.051	58.78	43104	22.8	E0	637		0.051	22.8
20,06,2012	18:35:43	25967	0.098	58.74	43091	22.8	E0	638		0.098	22.8
20,06,2012	18:36:43	25984	0.098	58.74	43108	22.8	E0	639		0.098	22.8
20,06,2012	18:37:43	26000	0.086	58.75	43117	22.8	E0	640		0.086	22.8
20,06,2012	18:38:43	26017	0.098	58.74	43162	22.8	E0	641		0.098	22.8
20,06,2012	18:39:43	26034	0.017	58.81	43153	22.8	E0	642		0.017	22.8
20,06,2012	18:40:43	26050	0.075	58.76	43164	22.8	E0	643		0.075	22.8
20,06,2012	18:41:43	26067	0.017	58.81	43120	22.8	E0	644		0.017	22.8
20,06,2012	18:42:43	26084	0.063	58.77	43132	22.8	E0	645		0.063	22.8
20,06,2012	18:43:43	26100	0.061	58.78	43105	22.7	E0	646		0.061	22.7
20,06,2012	18:44:43	26117	0.096	58.75	43130	22.7	E0	647		0.096	22.7
20,06,2012	18:45:43	26134	0.038	58.8	43121	22.7	E0	648		0.038	22.7
20,06,2012	18:46:43	26150	0.119	58.73	43100	22.7	E0	649		0.119	22.7
20,06,2012	18:47:43	26167	0.049	58.79	43125	22.7	E0	650		0.049	22.7
20,06,2012	18:48:43	26184	0.073	58.77	43101	22.7	E0	651		0.073	22.7
20,06,2012	18:49:43	26200	0.049	58.79	43110	22.7	E0	652		0.049	22.7
20,06,2012	18:50:43	26217	0.096	58.75	43114	22.7	E0	653		0.096	22.7
20,06,2012	18:51:43	26234	0.107	58.74	43118	22.7	E0	654		0.107	22.7
20,06,2012	18:52:43	26250	0.049	58.79	43120	22.7	E0	655		0.049	22.7
20,06,2012	18:53:43	26267	0.073	58.77	43131	22.7	E0	656		0.073	22.7
20,06,2012	18:54:43	26284	0.084	58.76	43107	22.7	E0	657		0.084	22.7
20,06,2012	18:55:43	26300	0.038	58.8	43108	22.7	E0	658		0.038	22.7
20,06,2012	18:56:43	26317	0.003	58.83	43138	22.7	E0	659		0.003	22.7
20,06,2012	18:57:43	26334	0.073	58.77	43111	22.7	E0	660		0.073	22.7
20,06,2012	18:58:43	26350	0.071	58.78	43106	22.6	E0	661		0.071	22.6
20,06,2012	18:59:43	26367	0.129	58.73	43104	22.6	E0	662		0.129	22.6
20,06,2012	19:00:43	26384	0.071	58.78	43144	22.6	E0	663		0.071	22.6
20,06,2012	19:01:43	26400	0.071	58.78	43133	22.6	E0	664		0.071	22.6
20,06,2012	19:02:43	26417	0.071	58.78	43103	22.6	E0	665		0.071	22.6
20,06,2012	19:03:43	26434	0.071	58.78	43135	22.6	E0	666		0.071	22.6
20,06,2012	19:04:43	26450	0.082	58.77	43140	22.6	E0	667		0.082	22.6
20,06,2012	19:05:43	26467	0.105	58.75	43125	22.6	E0	668		0.105	22.6
20,06,2012	19:06:43	26484	0.048	58.8	43136	22.6	E0	669		0.048	22.6
20,06,2012	19:07:43	26500	0.059	58.79	43114	22.6	E0	670		0.059	22.6
20,06,2012	19:08:43	26517	0.048	58.8	43126	22.6	E0	671		0.048	22.6
20,06,2012	19:09:43	26534	0.082	58.77	43104	22.6	E0	672		0.082	22.6
20,06,2012	19:10:43	26550	0.059	58.79	43087	22.6	E0	673		0.059	22.6
20,06,2012	19:11:43	26567	0.013	58.83	43083	22.6	E0	674		0.013	22.6
20,06,2012	19:12:43	26584	0.059	58.79	43096	22.6	E0	675		0.059	22.6
20,06,2012	19:13:43	26600	0.013	58.83	43107	22.6	E0	676		0.013	22.6
20,06,2012	19:14:43	26617	0.094	58.76	43092	22.6	E0	677		0.094	22.6
20,06,2012	19:15:43	26634	0.059	58.79	43101	22.6	E0	678		0.059	22.6
20,06,2012	19:16:43	26650	0.082	58.77	43068	22.6	E0	679		0.082	22.6
20,06,2012	19:17:43	26667	0.117	58.74	43077	22.6	E0	680		0.117	22.6
20,06,2012	19:18:43	26684	0.048	58.8	43041	22.6	E0	681		0.048	22.6
20,06,2012	19:19:43	26700	0.082	58.77	43067	22.6	E0	682		0.082	22.6
20,06,2012	19:20:43	26717	0.115	58.75	43073	22.5	E0	683		0.115	22.5
20,06,2012	19:21:43	26734	0.069	58.79	43028	22.5	E0	684		0.069	22.5
20,06,2012	19:22:43	26750	0.046	58.81	43061	22.5	E0	685		0.046	22.5
20,06,2012	19:23:43	26767	0.104	58.76	43047	22.5	E0	686		0.104	22.5
20,06,2012	19:24:43	26784	0.057	58.8	43006	22.5	E0	687		0.057	22.5
20,06,2012	19:25:43	26800	0.115	58.75	43031	22.5	E0	688		0.115	22.5
20,06,2012	19:26:43	26817	0.104	58.76	43040	22.5	E0	689		0.104	22.5
20,06,2012	19:27:43	26834	0.08	58.78	43059	22.5	E0	690		0.08	22.5
20,06,2012	19:28:43	26850	0.125	58.75	43046	22.4	E0	691		0.125	22.4
20,06,2012	19:29:43	26867	0.078	58.79	43053	22.4	E0	692		0.078	22.4
20,06,2012	19:30:43	26884	0.078	58.79	43052	22.4	E0	693		0.078	22.4
20,06,2012	19:31:43	26900	0.125	58.75	43067	22.4	E0	694		0.125	22.4
20,06,2012	19:32:43	26917	0.044	58.82	43036	22.4	E0	695		0.044	22.4
20,06,2012	19:33:43	26934	0.102	58.77	43098	22.4	E0	696		0.102	22.4
20,06,2012	19:34:43	26950	0.09	58.78	43062	22.4	E0	697		0.09	22.4
20,06,2012	19:35:43	26967	0.113	58.76	43078	22.4	E0	698		0.113	22.4
20,06,2012	19:36:43	26984	0.069	58.79	43085	22.5	E0	699		0.069	22.5
20,06,2012	19:37:43	27000	0.069	58.79	43095	22.5	E0	700		0.069	22.5
20,06,2012	19:38:43	27017	0.092	58.77	43089	22.5	E0	701		0.092	22.5
20,06,2012	19:39:43	27034	0.078	58.79	43118	22.4	E0	702		0.078	22.4
20,06,2012	19:40:43	27050	0.067	58.8	43109	22.4	E0	703		0.067	22.4
20,06,2012	19:41:43	27067	0.09	58.78	43081	22.4	E0	704		0.09	22.4
20,06,2012	19:42:43	27084	0.102	58.77	43169	22.4	E0	705		0.102	22.4
20,06,2012	19:43:43	27100	0.055	58.81	43155	22.4	E0	706		0.055	22.4
20,06,2012	19:44:43	27117	0.078	58.79	43125	22.4	E0	707		0.078	22.4
20,06,2012	19:45:43	27134	0.055	58.81	43116	22.4	E0	708		0.055	22.4
20,06,2012	19:46:43	27150	0.102	58.77	43143	22.4	E0	709		0.102	22.4
20,06,2012	19:47:43	27167	0.032	58.83	43128	22.4	E0	710		0.032	22.4
20,06,2012	19:48:43	27184	0.113	58.76	43124	22.4	E0	711		0.113	22.4
20,06,2012	19:49:43	27200	0.136	58.74	43140	22.4	E0	712		0.136	22.4
20,06,2012	19:50:43	27217	0.09	58.78	43140	22.4	E0	713		0.09	22.4
20,06,2012	19:51:43	27234	0.113	58.76	43123	22.4	E0	714		0.113	22.4
20,06,2012	19:52:43	27250	0.078	58.79	43132	22.4	E0	715		0.078	22.4
20,06,2012	19:53:43	27267	0.067	58.8	43152	22.4	E0	716		0.067	22.4
20,06,2012	19:54:43	27284	0.09	58.78	43172	22.4	E0	717		0.09	22.4
20,06,2012	19:55:43	27300	0.102	58.77	43153	22.4	E0	718		0.102	22.4
20,06,2012	19:56:43	27317	0.055	58.81	43166	22.4	E0	719		0.055	22.4
20,06,2012	19:57:43	27334	0.078	58.79	43146	22.4	E0	720		0.078	22.4
20,06,2012	19:58:43	27350	0.102	58.77	43167	22.4	E0	721		0.102	22.4
20,06,2012	19:59:43	27367	0.055	58.81	43154	22.4	E0	722		0.055	22.4
20,06,2012	20:00:43	27384	0.09	58.78	43157	22.4	E0	723		0.09	22.4
20,06,2012	20:01:43	27400	0.044	58.82	43159	22.4	E0	724		0.044	22.4
20,06,2012	20:02:43	27417	14081	49.05	37439	22.5	E0	725			22.5
20,06,2012	20:03:43	27434	9938	51.55	39236	22.2	E0	726			22.2
20,06,2012	20:04:43	27450	2942	56.48	41989	22	E0	727			22
20,06,2012	20:05:43	27467	1090	57.98	42836	21.9	E0	728			21.9
20,06,2012	20:06:43	27484	0.479	58.5	43076	21.8	E0	729		0.479	21.8
20,06,2012	20:07:43	27500	0.241	58.71	43172	21.7	E0	730		0.241	21.7
20,06,2012	20:08:43	27517	0.133	58.81	43230	21.6	E0	731		0.133	21.6
20,06,2012	20:09:43	27534	0.084	58.86	43270	21.5	E0	732		0.084	21.5
20,06,2012	20:10:43	27550	0.092	58.87	43295	21.3	E0	733		0.092	21.3
20,06,2012	20:11:43	27567	0.057	58.9	43282	21.3	E0	734		0.057	21.3
20,06,2012	20:12:43	27584	0.09	58.88	43313	21.2	E0	735		0.09	21.2
20,06,2012	20:13:43	27600	0.079	58.89	43307	21.2	E0	736		0.079	21.2
20,06,2012	20:14:43	27617	0.018	58.95	43299	21,10,2015	E0	737		0.018	21,10,2015
20,06,2012	20:15:43	27634	0.018	58.95	43310	21,10,2015	E0	738		0.018	21,10,2015
20,06,2012	20:16:43	27650	0.006	58.96	43298	21,10,2015	E0	739		0.006	21,10,2015
20,06,2012	20:17:43	27667	0.039	58.94	43326	21	E0	740		0.039	21
20,06,2012	20:18:43	27684	0.051	58.93	43293	21	E0	741		0.051	21
20,06,2012	20:19:43	27700	0.039	58.94	43356	21	E0	742		0.039	21
20,06,2012	20:20:43	27717	0.061	58.93	43322	20.9	E0	743		0.061	20.9
20,06,2012	20:21:43	27734	0.049	58.94	43326	20.9	E0	744		0.049	20.9
20,06,2012	20:22:43	27750	0.049	58.94	43380	20.9	E0	745		0.049	20.9
20,06,2012	20:23:43	27767	0.012	58.98	43325	20.8	E0	746		0.012	20.8
20,06,2012	20:24:43	27784	0.027	58.95	43336	21	E0	747		0.027	21
20,06,2012	20:25:43	27800	0.067	58.9	43338	21.2	E0	748		0.067	21.2
20,06,2012	20:26:43	27817	0.067	58.9	43321	21.2	E0	749		0.067	21.2
20,06,2012	20:27:43	27834	0.022	58.93	43306	21.3	E0	750		0.022	21.3
20,06,2012	20:28:43	27850	0.104	58.86	43290	21.3	E0	751		0.104	21.3
20,06,2012	20:29:43	27867	0.128	58.84	43311	21.3	E0	752		0.128	21.3
20,06,2012	20:30:43	27884	0.026	58.91	43309	21.5	E0	753		0.026	21.5
20,06,2012	20:31:43	27900	0.073	58.87	43293	21.5	E0	754		0.073	21.5
20,06,2012	20:32:43	27917	0.049	58.89	43313	21.5	E0	755		0.049	21.5
20,06,2012	20:33:43	27934	0.037	58.9	43288	21.5	E0	756		0.037	21.5
20,06,2012	20:34:43	27950	0.026	58.91	43293	21.5	E0	757		0.026	21.5
20,06,2012	20:35:43	27967	0.014	58.92	43304	21.5	E0	758		0.014	21.5
20,06,2012	20:36:43	27984	0.014	58.92	43257	21.5	E0	759		0.014	21.5
20,06,2012	20:37:43	28000	0.098	58.84	43297	21.6	E0	760		0.098	21.6
20,06,2012	20:38:43	28017	0.086	58.85	43282	21.6	E0	761		0.086	21.6
20,06,2012	20:39:43	28034	0.063	58.87	43293	21.6	E0	762		0.063	21.6
20,06,2012	20:40:43	28050	0.065	58.86	43293	21.7	E0	763		0.065	21.7
20,06,2012	20:41:43	28067	0.041	58.88	43275	21.7	E0	764		0.041	21.7
20,06,2012	20:42:43	28084	0.077	58.85	43291	21.7	E0	765		0.077	21.7
20,06,2012	20:43:43	28100	0.006	58.91	43284	21.7	E0	766		0.006	21.7
20,06,2012	20:44:43	28117	0.053	58.87	43252	21.7	E0	767		0.053	21.7
20,06,2012	20:45:43	28134	0.041	58.88	43253	21.7	E0	768		0.041	21.7
20,06,2012	20:46:43	28150	0.077	58.85	43269	21.7	E0	769		0.077	21.7
20,06,2012	20:47:43	28167	0.065	58.86	43252	21.7	E0	770		0.065	21.7
20,06,2012	20:48:43	28184	0.032	58.88	43249	21.8	E0	771		0.032	21.8
20,06,2012	20:49:43	28200	0.102	58.82	43249	21.8	E0	772		0.102	21.8
20,06,2012	20:50:43	28217	0.137	58.79	43222	21.8	E0	773		0.137	21.8
20,06,2012	20:51:43	28234	0.114	58.81	43234	21.8	E0	774		0.114	21.8
20,06,2012	20:52:43	28250	0.102	58.82	43248	21.8	E0	775		0.102	21.8
20,06,2012	20:53:43	28267	0.043	58.87	43255	21.8	E0	776		0.043	21.8
20,06,2012	20:54:43	28284	0.102	58.82	43226	21.8	E0	777		0.102	21.8
20,06,2012	20:55:43	28300	0.055	58.86	43252	21.8	E0	778		0.055	21.8
20,06,2012	20:56:43	28317	0.09	58.83	43217	21.8	E0	779		0.09	21.8
20,06,2012	20:57:43	28334	0.102	58.82	43246	21.8	E0	780		0.102	21.8
20,06,2012	20:58:43	28350	0.045	58.86	43364	21.9	E0	781		0.045	21.9
20,06,2012	20:59:43	28367	0.115	58.8	43143	21.9	E0	782		0.115	21.9
20,06,2012	21:00:43	28384	0.082	58.82	43124	22	E0	783		0.082	22
20,06,2012	21:01:43	28400	0.084	58.81	43135	22,10,2015	E0	784		0.084	22,10,2015
20,06,2012	21:02:43	28417	0.084	58.81	43099	22,10,2015	E0	785		0.084	22,10,2015
20,06,2012	21:03:43	28434	0.075	58.81	43065	22.2	E0	786		0.075	22.2
20,06,2012	21:04:43	28450	0.063	58.82	43092	22.2	E0	787		0.063	22.2
20,06,2012	21:05:43	28467	0.053	58.82	43071	22.3	E0	788		0.053	22.3
20,06,2012	21:06:43	28484	0.1	58.78	43045	22.3	E0	789		0.1	22.3
20,06,2012	21:07:43	28500	0.018	58.85	43044	22.3	E0	790		0.018	22.3
20,06,2012	21:08:43	28517	0.042	58.83	43053	22.3	E0	791		0.042	22.3
20,06,2012	21:09:43	28534	0.065	58.81	43047	22.3	E0	792		0.065	22.3
20,06,2012	21:10:43	28550	0.053	58.82	43051	22.3	E0	793		0.053	22.3
20,06,2012	21:11:43	28567	0.065	58.81	43016	22.3	E0	794		0.065	22.3
20,06,2012	21:12:43	28584	0.055	58.81	43046	22.4	E0	795		0.055	22.4
20,06,2012	21:13:43	28600	0.02	58.84	43000	22.4	E0	796		0.02	22.4
20,06,2012	21:14:43	28617	0.078	58.79	43014	22.4	E0	797		0.078	22.4
20,06,2012	21:15:43	28634	0.102	58.77	43016	22.4	E0	798		0.102	22.4
20,06,2012	21:16:43	28650	0.09	58.78	43019	22.4	E0	799		0.09	22.4
20,06,2012	21:17:43	28667	0.055	58.81	43008	22.4	E0	800		0.055	22.4
20,06,2012	21:18:43	28684	0.055	58.81	43036	22.4	E0	801		0.055	22.4
20,06,2012	21:19:43	28700	0.032	58.83	43023	22.4	E0	802		0.032	22.4
20,06,2012	21:20:43	28717	0.113	58.76	43014	22.4	E0	803		0.113	22.4
20,06,2012	21:21:43	28734	0.02	58.84	42987	22.4	E0	804		0.02	22.4
20,06,2012	21:22:43	28750	0.078	58.79	43011	22.4	E0	805		0.078	22.4
20,06,2012	21:23:43	28767	0.055	58.81	43007	22.4	E0	806		0.055	22.4
20,06,2012	21:24:43	28784	0.055	58.81	43008	22.4	E0	807		0.055	22.4
20,06,2012	21:25:43	28800	0.032	58.83	43013	22.4	E0	808		0.032	22.4
20,06,2012	21:26:43	28817	0.078	58.79	43037	22.4	E0	809		0.078	22.4
20,06,2012	21:27:43	28834	0.044	58.82	43020	22.4	E0	810		0.044	22.4
20,06,2012	21:28:43	28850	0.044	58.82	43019	22.4	E0	811		0.044	22.4
20,06,2012	21:29:43	28867	0.032	58.83	43040	22.4	E0	812		0.032	22.4
20,06,2012	21:30:43	28884	0.009	58.85	43047	22.4	E0	813		0.009	22.4
20,06,2012	21:31:43	28900	0.032	58.83	43027	22.4	E0	814		0.032	22.4
20,06,2012	21:32:43	28917	0	58.86	43028	22.4	E0	815		0	22.4
20,06,2012	21:33:43	28934	0.044	58.82	43053	22.4	E0	816		0.044	22.4
20,06,2012	21:34:43	28950	0.055	58.81	43076	22.4	E0	817		0.055	22.4
20,06,2012	21:35:43	28967	0.067	58.8	43060	22.4	E0	818		0.067	22.4
20,06,2012	21:36:43	28984	0.055	58.81	43033	22.4	E0	819		0.055	22.4
20,06,2012	21:37:43	29000	0.032	58.83	43039	22.4	E0	820		0.032	22.4
20,06,2012	21:38:43	29017	0.044	58.82	43040	22.4	E0	821		0.044	22.4
20,06,2012	21:39:43	29034	0.044	58.82	43046	22.4	E0	822		0.044	22.4
20,06,2012	21:40:43	29050	0.032	58.83	43070	22.4	E0	823		0.032	22.4
20,06,2012	21:41:43	29067	0.09	58.78	43044	22.4	E0	824		0.09	22.4
20,06,2012	21:42:43	29084	0.067	58.8	43061	22.4	E0	825		0.067	22.4
20,06,2012	21:43:43	29100	0.078	58.79	43067	22.4	E0	826		0.078	22.4
20,06,2012	21:44:43	29117	0.102	58.77	43067	22.4	E0	827		0.102	22.4
20,06,2012	21:45:43	29134	0.009	58.85	43069	22.4	E0	828		0.009	22.4
20,06,2012	21:46:43	29150	0.044	58.82	43053	22.4	E0	829		0.044	22.4
20,06,2012	21:47:43	29167	0.055	58.81	43051	22.4	E0	830		0.055	22.4
20,06,2012	21:48:43	29184	0.055	58.81	43065	22.4	E0	831		0.055	22.4
20,06,2012	21:49:43	29200	0.044	58.82	43049	22.4	E0	832		0.044	22.4
20,06,2012	21:50:43	29217	0.009	58.85	43058	22.4	E0	833		0.009	22.4
20,06,2012	21:51:43	29234	0.032	58.83	43066	22.4	E0	834		0.032	22.4
20,06,2012	21:52:43	29250	0.055	58.81	43039	22.4	E0	835		0.055	22.4
20,06,2012	21:53:43	29267	0.055	58.81	43073	22.4	E0	836		0.055	22.4
20,06,2012	21:54:43	29284	0.067	58.8	43056	22.4	E0	837		0.067	22.4
20,06,2012	21:55:43	29300	0.055	58.81	43056	22.4	E0	838		0.055	22.4
20,06,2012	21:56:43	29317	0.078	58.79	43067	22.4	E0	839		0.078	22.4
20,06,2012	21:57:43	29334	0.09	58.78	43067	22.4	E0	840		0.09	22.4
20,06,2012	21:58:43	29350	0.044	58.82	43051	22.4	E0	841		0.044	22.4
20,06,2012	21:59:43	29367	0.078	58.79	43054	22.4	E0	842		0.078	22.4
20,06,2012	22:00:43	29384	0.02	58.84	43060	22.4	E0	843		0.02	22.4
20,06,2012	22:01:43	29400	0.044	58.82	43059	22.4	E0	844		0.044	22.4
20,06,2012	22:02:43	29417	0.057	58.8	43072	22.5	E0	845		0.057	22.5
20,06,2012	22:03:43	29434	0.092	58.77	43067	22.5	E0	846		0.092	22.5
20,06,2012	22:04:43	29450	0.034	58.82	43062	22.5	E0	847		0.034	22.5
20,06,2012	22:05:43	29467	0.011	58.84	43082	22.5	E0	848		0.011	22.5
20,06,2012	22:06:43	29484	0.092	58.77	43056	22.5	E0	849		0.092	22.5
20,06,2012	22:07:43	29500	0.078	58.79	43070	22.4	E0	850		0.078	22.4
20,06,2012	22:08:43	29517	0.067	58.8	43103	22.4	E0	851		0.067	22.4
20,06,2012	22:09:43	29534	0.057	58.8	43065	22.5	E0	852		0.057	22.5
20,06,2012	22:10:43	29550	0.055	58.81	43102	22.4	E0	853		0.055	22.4
20,06,2012	22:11:43	29567	0.032	58.83	43097	22.4	E0	854		0.032	22.4
20,06,2012	22:12:43	29584	0.078	58.79	43126	22.4	E0	855		0.078	22.4
20,06,2012	22:13:43	29600	0.055	58.81	43121	22.4	E0	856		0.055	22.4
20,06,2012	22:14:43	29617	0.113	58.76	43109	22.4	E0	857		0.113	22.4
20,06,2012	22:15:43	29634	0	58.87	43145	22.4	E0	858		0	22.4
20,06,2012	22:16:43	29650	0.102	58.77	43155	22.4	E0	859		0.102	22.4
20,06,2012	22:17:43	29667	0.011	58.84	43164	22.5	E0	860		0.011	22.5
20,06,2012	22:18:43	29684	0.057	58.8	43173	22.5	E0	861		0.057	22.5
20,06,2012	22:19:43	29700	0.034	58.82	43149	22.5	E0	862		0.034	22.5
20,06,2012	22:20:43	29717	0.046	58.81	43194	22.5	E0	863		0.046	22.5
20,06,2012	22:21:43	29734	0.046	58.81	43188	22.5	E0	864		0.046	22.5
20,06,2012	22:22:43	29750	0.034	58.82	43175	22.5	E0	865		0.034	22.5
20,06,2012	22:23:43	29767	0.115	58.75	43194	22.5	E0	866		0.115	22.5
20,06,2012	22:24:43	29784	0.057	58.8	43182	22.5	E0	867		0.057	22.5
20,06,2012	22:25:43	29800	0.013	58.83	43198	22.6	E0	868		0.013	22.6
20,06,2012	22:26:43	29817	0.013	58.83	43223	22.6	E0	869		0.013	22.6
20,06,2012	22:27:43	29834	0.013	58.83	43221	22.6	E0	870		0.013	22.6
20,06,2012	22:28:43	29850	0.001	58.84	43202	22.6	E0	871		0.001	22.6
20,06,2012	22:29:43	29867	0.048	58.8	43210	22.6	E0	872		0.048	22.6
20,06,2012	22:30:43	29884	0.003	58.83	43220	22.7	E0	873		0.003	22.7
20,06,2012	22:31:43	29900	0.015	58.82	43210	22.7	E0	874		0.015	22.7
20,06,2012	22:32:43	29917	0	58.85	43203	22.7	E0	875		0	22.7
20,06,2012	22:33:43	29934	0.003	58.83	43209	22.7	E0	876		0.003	22.7
20,06,2012	22:34:43	29950	0.003	58.83	43224	22.7	E0	877		0.003	22.7
20,06,2012	22:35:43	29967	0.049	58.79	43249	22.7	E0	878		0.049	22.7
20,06,2012	22:36:43	29984	0	58.84	43255	22.7	E0	879		0	22.7
20,06,2012	22:37:43	30000	0.026	58.81	43245	22.7	E0	880		0.026	22.7
20,06,2012	22:38:43	30017	0.096	58.75	43266	22.7	E0	881		0.096	22.7
20,06,2012	22:39:43	30034	0.096	58.75	43271	22.7	E0	882		0.096	22.7
20,06,2012	22:40:43	30050	0.017	58.81	43257	22.8	E0	883		0.017	22.8
20,06,2012	22:41:43	30067	0.028	58.8	43271	22.8	E0	884		0.028	22.8
20,06,2012	22:42:43	30084	0.028	58.8	43271	22.8	E0	885		0.028	22.8
20,06,2012	22:43:43	30100	0	58.84	43279	22.8	E0	886		0	22.8
20,06,2012	22:44:43	30117	0	58.87	43304	22.8	E0	887		0	22.8
20,06,2012	22:45:43	30134	0	58.84	43244	22.8	E0	888		0	22.8
20,06,2012	22:46:43	30150	0.063	58.77	43279	22.8	E0	889		0.063	22.8
20,06,2012	22:47:43	30167	0.063	58.77	43259	22.8	E0	890		0.063	22.8
20,06,2012	22:48:43	30184	0.005	58.82	43270	22.8	E0	891		0.005	22.8
20,06,2012	22:49:43	30200	0.075	58.76	43259	22.8	E0	892		0.075	22.8
20,06,2012	22:50:43	30217	0.028	58.8	43264	22.8	E0	893		0.028	22.8
20,06,2012	22:51:43	30234	0.051	58.78	43259	22.8	E0	894		0.051	22.8
20,06,2012	22:52:43	30250	0	58.84	43239	22.8	E0	895		0	22.8
20,06,2012	22:53:43	30267	0.063	58.77	43246	22.8	E0	896		0.063	22.8
20,06,2012	22:54:43	30284	0	58.83	43281	22.8	E0	897		0	22.8
20,06,2012	22:55:43	30300	0.051	58.78	43250	22.8	E0	898		0.051	22.8
20,06,2012	22:56:43	30317	0.028	58.8	43270	22.8	E0	899		0.028	22.8
20,06,2012	22:57:43	30334	0	58.83	43261	22.8	E0	900		0	22.8
20,06,2012	22:58:43	30350	0.005	58.82	43244	22.8	E0	901		0.005	22.8
20,06,2012	22:59:43	30367	0	58.83	43245	22.8	E0	902		0	22.8
20,06,2012	23:00:43	30384	0.086	58.75	43267	22.8	E0	903		0.086	22.8
20,06,2012	23:01:43	30400	0.051	58.78	43256	22.8	E0	904		0.051	22.8
20,06,2012	23:02:43	30417	0.053	58.77	43247	22.9	E0	905		0.053	22.9
20,06,2012	23:03:43	30434	0.042	58.78	43256	22.9	E0	906		0.042	22.9
20,06,2012	23:04:43	30450	0.028	58.8	43326	22.8	E0	907		0.028	22.8
20,06,2012	23:05:43	30467	0.017	58.81	43263	22.8	E0	908		0.017	22.8
20,06,2012	23:06:43	30484	0.005	58.82	43279	22.8	E0	909		0.005	22.8
20,06,2012	23:07:43	30500	0.051	58.78	43264	22.8	E0	910		0.051	22.8
20,06,2012	23:08:43	30517	0.005	58.82	43281	22.8	E0	911		0.005	22.8
20,06,2012	23:09:43	30534	0.017	58.81	43271	22.8	E0	912		0.017	22.8
20,06,2012	23:10:43	30550	0.03	58.79	43276	22.9	E0	913		0.03	22.9
20,06,2012	23:11:43	30567	0.019	58.8	43282	22.9	E0	914		0.019	22.9
20,06,2012	23:12:43	30584	0.03	58.79	43260	22.9	E0	915		0.03	22.9
20,06,2012	23:13:43	30600	0.065	58.76	43298	22.9	E0	916		0.065	22.9
20,06,2012	23:14:43	30617	0.063	58.77	43256	22.8	E0	917		0.063	22.8
20,06,2012	23:15:43	30634	0.042	58.78	43281	22.9	E0	918		0.042	22.9
20,06,2012	23:16:43	30650	0.053	58.77	43315	22.9	E0	919		0.053	22.9
20,06,2012	23:17:43	30667	0.053	58.77	43268	22.9	E0	920		0.053	22.9
20,06,2012	23:18:43	30684	0	58.82	43289	22.9	E0	921		0	22.9
20,06,2012	23:19:43	30700	0.053	58.77	43308	22.9	E0	922		0.053	22.9
20,06,2012	23:20:43	30717	0.099	58.73	43289	22.9	E0	923		0.099	22.9
20,06,2012	23:21:43	30734	0.088	58.74	43273	22.9	E0	924		0.088	22.9
20,06,2012	23:22:43	30750	0.099	58.73	43259	22.9	E0	925		0.099	22.9
20,06,2012	23:23:43	30767	0.03	58.79	43274	22.9	E0	926		0.03	22.9
20,06,2012	23:24:43	30784	0	58.84	43269	22.9	E0	927		0	22.9
20,06,2012	23:25:43	30800	0.053	58.77	43264	22.9	E0	928		0.053	22.9
20,06,2012	23:26:43	30817	0.019	58.8	43309	22.9	E0	929		0.019	22.9
20,06,2012	23:27:43	30834	0.078	58.74	43276	23	E0	930		0.078	23
20,06,2012	23:28:43	30850	0.032	58.78	43271	23	E0	931		0.032	23
20,06,2012	23:29:43	30867	0.009	58.8	43270	23	E0	932		0.009	23
20,06,2012	23:30:43	30884	0.055	58.76	43295	23	E0	933		0.055	23
20,06,2012	23:31:43	30900	0.046	58.76	43274	23,10,2015	E0	934		0.046	23,10,2015
20,06,2012	23:32:43	30917	0.09	58.73	43274	23	E0	935		0.09	23
20,06,2012	23:33:43	30934	0.021	58.79	43265	23	E0	936		0.021	23
20,06,2012	23:34:43	30950	0	58.82	43251	23	E0	937		0	23
20,06,2012	23:35:43	30967	0.078	58.74	43298	23	E0	938		0.078	23
20,06,2012	23:36:43	30984	0.044	58.77	43253	23	E0	939		0.044	23
20,06,2012	23:37:43	31000	0.055	58.76	43283	23	E0	940		0.055	23
20,06,2012	23:38:43	31017	0.09	58.73	43265	23	E0	941		0.09	23
20,06,2012	23:39:43	31034	0.009	58.8	43296	23	E0	942		0.009	23
20,06,2012	23:40:43	31050	0.044	58.77	43243	23	E0	943		0.044	23
20,06,2012	23:41:43	31067	0.032	58.78	43231	23	E0	944		0.032	23
20,06,2012	23:42:43	31084	0.044	58.77	43286	23	E0	945		0.044	23
20,06,2012	23:43:43	31100	0.009	58.8	43260	23	E0	946		0.009	23
20,06,2012	23:44:43	31117	0.009	58.8	43307	23	E0	947		0.009	23
20,06,2012	23:45:43	31134	0.032	58.78	43301	23	E0	948		0.032	23
20,06,2012	23:46:43	31150	0.09	58.73	43272	23	E0	949		0.09	23
20,06,2012	23:47:43	31167	0.055	58.76	43278	23	E0	950		0.055	23
20,06,2012	23:48:43	31184	0.055	58.76	43314	23	E0	951		0.055	23
20,06,2012	23:49:43	31200	0.021	58.79	43314	23	E0	952		0.021	23
20,06,2012	23:50:43	31217	0.044	58.77	43286	23	E0	953		0.044	23
20,06,2012	23:51:43	31234	0.078	58.74	43284	23	E0	954		0.078	23
20,06,2012	23:52:43	31250	0.055	58.76	43309	23	E0	955		0.055	23
20,06,2012	23:53:43	31267	0	58.82	43285	23	E0	956		0	23
20,06,2012	23:54:43	31284	0.09	58.73	43308	23	E0	957		0.09	23
20,06,2012	23:55:43	31300	0.067	58.75	43314	23	E0	958		0.067	23
20,06,2012	23:56:43	31317	0.009	58.8	43296	23	E0	959		0.009	23
20,06,2012	23:57:43	31334	0.009	58.8	43303	23	E0	960		0.009	23
20,06,2012	23:58:43	31350	0.044	58.77	43309	23	E0	961		0.044	23
20,06,2012	23:59:43	31367	0.055	58.76	43310	23	E0	962		0.055	23
21,06,2012	00:00:43	31384	0.057	58.75	43298	23,10,2015	E0	963		0.057	23,10,2015
21,06,2012	00:01:43	31400	0.034	58.77	43290	23,10,2015	E0	964		0.034	23,10,2015
21,06,2012	00:02:43	31417	0.046	58.76	43285	23,10,2015	E0	965		0.046	23,10,2015
21,06,2012	00:03:43	31434	0	58.8	43298	23,10,2015	E0	966		0	23,10,2015
21,06,2012	00:04:43	31450	0.057	58.75	43298	23,10,2015	E0	967		0.057	23,10,2015
21,06,2012	00:05:43	31467	0.069	58.74	43298	23,10,2015	E0	968		0.069	23,10,2015
21,06,2012	00:06:43	31484	0.092	58.72	43314	23,10,2015	E0	969		0.092	23,10,2015
21,06,2012	00:07:43	31500	0.057	58.75	43308	23,10,2015	E0	970		0.057	23,10,2015
21,06,2012	00:08:43	31517	0.034	58.77	43325	23,10,2015	E0	971		0.034	23,10,2015
21,06,2012	00:09:43	31534	0	58.8	43292	23,10,2015	E0	972		0	23,10,2015
21,06,2012	00:10:43	31550	0.069	58.74	43313	23,10,2015	E0	973		0.069	23,10,2015
21,06,2012	00:11:43	31567	0.034	58.77	43287	23,10,2015	E0	974		0.034	23,10,2015
21,06,2012	00:12:43	31584	0.046	58.76	43303	23,10,2015	E0	975		0.046	23,10,2015
21,06,2012	00:13:43	31600	0.057	58.75	43285	23,10,2015	E0	976		0.057	23,10,2015
21,06,2012	00:14:43	31617	0.046	58.76	43312	23,10,2015	E0	977		0.046	23,10,2015
21,06,2012	00:15:43	31634	0.034	58.77	43301	23,10,2015	E0	978		0.034	23,10,2015
21,06,2012	00:16:43	31650	0.023	58.78	43296	23,10,2015	E0	979		0.023	23,10,2015
21,06,2012	00:17:43	31667	0.069	58.74	43276	23,10,2015	E0	980		0.069	23,10,2015
21,06,2012	00:18:43	31684	0.034	58.77	43326	23,10,2015	E0	981		0.034	23,10,2015
21,06,2012	00:19:43	31700	0.034	58.77	43308	23,10,2015	E0	982		0.034	23,10,2015
21,06,2012	00:20:43	31717	0.034	58.77	43324	23,10,2015	E0	983		0.034	23,10,2015
21,06,2012	00:21:43	31734	0.069	58.74	43295	23,10,2015	E0	984		0.069	23,10,2015
21,06,2012	00:22:43	31750	0.023	58.78	43291	23,10,2015	E0	985		0.023	23,10,2015
21,06,2012	00:23:43	31767	0.034	58.77	43299	23,10,2015	E0	986		0.034	23,10,2015
21,06,2012	00:24:43	31784	0.057	58.75	43311	23,10,2015	E0	987		0.057	23,10,2015
21,06,2012	00:25:43	31800	0.126	58.69	43281	23,10,2015	E0	988		0.126	23,10,2015
21,06,2012	00:26:43	31817	0.023	58.78	43322	23,10,2015	E0	989		0.023	23,10,2015
21,06,2012	00:27:43	31834	0.023	58.78	43298	23,10,2015	E0	990		0.023	23,10,2015
21,06,2012	00:28:43	31850	0.092	58.72	43329	23,10,2015	E0	991		0.092	23,10,2015
21,06,2012	00:29:43	31867	0.023	58.78	43273	23,10,2015	E0	992		0.023	23,10,2015
21,06,2012	00:30:43	31884	0	58.82	43318	23,10,2015	E0	993		0	23,10,2015
21,06,2012	00:31:43	31900	0.057	58.75	43283	23,10,2015	E0	994		0.057	23,10,2015
21,06,2012	00:32:43	31917	0.034	58.77	43302	23,10,2015	E0	995		0.034	23,10,2015
21,06,2012	00:33:43	31934	0.08	58.73	43315	23,10,2015	E0	996		0.08	23,10,2015
21,06,2012	00:34:43	31950	0.071	58.73	43318	23.2	E0	997		0.071	23.2
21,06,2012	00:35:43	31967	0.048	58.75	43317	23.2	E0	998		0.048	23.2
21,06,2012	00:36:43	31984	0.059	58.74	43309	23.2	E0	999		0.059	23.2
21,06,2012	00:37:43	32000	0.059	58.74	43299	23.2	E0	1000		0.059	23.2
21,06,2012	00:38:43	32017	0.002	58.79	43292	23.2	E0	1001		0.002	23.2
21,06,2012	00:39:43	32034	0.071	58.73	43297	23.2	E0	1002		0.071	23.2
21,06,2012	00:40:43	32050	0.025	58.77	43318	23.2	E0	1003		0.025	23.2
21,06,2012	00:41:43	32067	0.048	58.75	43310	23.2	E0	1004		0.048	23.2
21,06,2012	00:42:43	32084	0.071	58.73	43307	23.2	E0	1005		0.071	23.2
21,06,2012	00:43:43	32100	0.071	58.73	43308	23.2	E0	1006		0.071	23.2
21,06,2012	00:44:43	32117	0.059	58.74	43319	23.2	E0	1007		0.059	23.2
21,06,2012	00:45:43	32134	0.082	58.72	43310	23.2	E0	1008		0.082	23.2
21,06,2012	00:46:43	32150	0.048	58.75	43296	23.2	E0	1009		0.048	23.2
21,06,2012	00:47:43	32167	0	58.8	43309	23.2	E0	1010		0	23.2
21,06,2012	00:48:43	32184	0.025	58.77	43332	23.2	E0	1011		0.025	23.2
21,06,2012	00:49:43	32200	0.013	58.78	43302	23.2	E0	1012		0.013	23.2
21,06,2012	00:50:43	32217	0.094	58.71	43322	23.2	E0	1013		0.094	23.2
21,06,2012	00:51:43	32234	0.048	58.75	43325	23.2	E0	1014		0.048	23.2
21,06,2012	00:52:43	32250	0.059	58.74	43320	23.2	E0	1015		0.059	23.2
21,06,2012	00:53:43	32267	0.059	58.74	43299	23.2	E0	1016		0.059	23.2
21,06,2012	00:54:43	32284	0.048	58.75	43316	23.2	E0	1017		0.048	23.2
21,06,2012	00:55:43	32300	0.071	58.73	43307	23.2	E0	1018		0.071	23.2
21,06,2012	00:56:43	32317	0.048	58.75	43324	23.2	E0	1019		0.048	23.2
21,06,2012	00:57:43	32334	0.036	58.76	43325	23.2	E0	1020		0.036	23.2
21,06,2012	00:58:43	32350	0.059	58.74	43337	23.2	E0	1021		0.059	23.2
21,06,2012	00:59:43	32367	0.071	58.73	43319	23.2	E0	1022		0.071	23.2
21,06,2012	01:00:43	32384	0.036	58.76	43327	23.2	E0	1023		0.036	23.2
21,06,2012	01:01:43	32400	0.059	58.74	43321	23.2	E0	1024		0.059	23.2
21,06,2012	01:02:43	32417	0.071	58.73	43301	23.2	E0	1025		0.071	23.2
21,06,2012	01:03:43	32434	0.025	58.77	43297	23.2	E0	1026		0.025	23.2
21,06,2012	01:04:43	32450	0.025	58.77	43346	23.2	E0	1027		0.025	23.2
21,06,2012	01:05:43	32467	0.036	58.76	43318	23.2	E0	1028		0.036	23.2
21,06,2012	01:06:43	32484	0.048	58.75	43328	23.2	E0	1029		0.048	23.2
21,06,2012	01:07:43	32500	0.082	58.72	43315	23.2	E0	1030		0.082	23.2
21,06,2012	01:08:43	32517	0.059	58.74	43292	23.2	E0	1031		0.059	23.2
21,06,2012	01:09:43	32534	0.048	58.75	43325	23.2	E0	1032		0.048	23.2
21,06,2012	01:10:43	32550	0.094	58.71	43339	23.2	E0	1033		0.094	23.2
21,06,2012	01:11:43	32567	0.048	58.75	43348	23.2	E0	1034		0.048	23.2
21,06,2012	01:12:43	32584	0.059	58.74	43323	23.2	E0	1035		0.059	23.2
21,06,2012	01:13:43	32600	0.048	58.75	43318	23.2	E0	1036		0.048	23.2
21,06,2012	01:14:43	32617	0.048	58.75	43315	23.2	E0	1037		0.048	23.2
21,06,2012	01:15:43	32634	0.048	58.75	43338	23.2	E0	1038		0.048	23.2
21,06,2012	01:16:43	32650	0.082	58.72	43327	23.2	E0	1039		0.082	23.2
21,06,2012	01:17:43	32667	0.048	58.75	43341	23.2	E0	1040		0.048	23.2
21,06,2012	01:18:43	32684	0.094	58.71	43348	23.2	E0	1041		0.094	23.2
21,06,2012	01:19:43	32700	0.071	58.73	43321	23.2	E0	1042		0.071	23.2
21,06,2012	01:20:43	32717	0.082	58.72	43292	23.2	E0	1043		0.082	23.2
21,06,2012	01:21:43	32734	0.048	58.75	43315	23.2	E0	1044		0.048	23.2
21,06,2012	01:22:43	32750	0.071	58.73	43331	23.2	E0	1045		0.071	23.2
21,06,2012	01:23:43	32767	0.036	58.76	43337	23.2	E0	1046		0.036	23.2
21,06,2012	01:24:43	32784	0.082	58.72	43329	23.2	E0	1047		0.082	23.2
21,06,2012	01:25:43	32800	0.059	58.74	43339	23.2	E0	1048		0.059	23.2
21,06,2012	01:26:43	32817	0.105	58.7	43339	23.2	E0	1049		0.105	23.2
21,06,2012	01:27:43	32834	0.061	58.73	43357	23.3	E0	1050		0.061	23.3
21,06,2012	01:28:43	32850	0.095	58.7	43306	23.3	E0	1051		0.095	23.3
21,06,2012	01:29:43	32867	0.073	58.72	43330	23.3	E0	1052		0.073	23.3
21,06,2012	01:30:43	32884	0.084	58.71	43339	23.3	E0	1053		0.084	23.3
21,06,2012	01:31:43	32900	0.073	58.72	43309	23.3	E0	1054		0.073	23.3
21,06,2012	01:32:43	32917	0.095	58.7	43358	23.3	E0	1055		0.095	23.3
21,06,2012	01:33:43	32934	0.015	58.77	43322	23.3	E0	1056		0.015	23.3
21,06,2012	01:34:43	32950	0	58.79	43333	23.3	E0	1057		0	23.3
21,06,2012	01:35:43	32967	0.05	58.74	43338	23.3	E0	1058		0.05	23.3
21,06,2012	01:36:43	32984	0.061	58.73	43322	23.3	E0	1059		0.061	23.3
21,06,2012	01:37:43	33000	0.004	58.78	43344	23.3	E0	1060		0.004	23.3
21,06,2012	01:38:43	33017	0.084	58.71	43352	23.3	E0	1061		0.084	23.3
21,06,2012	01:39:43	33034	0.061	58.73	43330	23.3	E0	1062		0.061	23.3
21,06,2012	01:40:43	33050	0.05	58.74	43348	23.3	E0	1063		0.05	23.3
21,06,2012	01:41:43	33067	0.038	58.75	43320	23.3	E0	1064		0.038	23.3
21,06,2012	01:42:43	33084	0.095	58.7	43315	23.3	E0	1065		0.095	23.3
21,06,2012	01:43:43	33100	0.095	58.7	43344	23.3	E0	1066		0.095	23.3
21,06,2012	01:44:43	33117	0.061	58.73	43355	23.3	E0	1067		0.061	23.3
21,06,2012	01:45:43	33134	0.073	58.72	43309	23.3	E0	1068		0.073	23.3
21,06,2012	01:46:43	33150	0.05	58.74	43343	23.3	E0	1069		0.05	23.3
21,06,2012	01:47:43	33167	0.061	58.73	43348	23.3	E0	1070		0.061	23.3
21,06,2012	01:48:43	33184	0.073	58.72	43350	23.3	E0	1071		0.073	23.3
21,06,2012	01:49:43	33200	0.084	58.71	43344	23.3	E0	1072		0.084	23.3
21,06,2012	01:50:43	33217	0.05	58.74	43373	23.3	E0	1073		0.05	23.3
21,06,2012	01:51:43	33234	0.015	58.77	43341	23.3	E0	1074		0.015	23.3
21,06,2012	01:52:43	33250	0.061	58.73	43364	23.3	E0	1075		0.061	23.3
21,06,2012	01:53:43	33267	0.073	58.72	43342	23.3	E0	1076		0.073	23.3
21,06,2012	01:54:43	33284	0.084	58.71	43350	23.3	E0	1077		0.084	23.3
21,06,2012	01:55:43	33300	0.084	58.71	43334	23.3	E0	1078		0.084	23.3
21,06,2012	01:56:43	33317	0.095	58.7	43353	23.3	E0	1079		0.095	23.3
21,06,2012	01:57:43	33334	0.084	58.71	43343	23.3	E0	1080		0.084	23.3
21,06,2012	01:58:43	33350	0.073	58.72	43350	23.3	E0	1081		0.073	23.3
21,06,2012	01:59:43	33367	0.084	58.71	43346	23.3	E0	1082		0.084	23.3
21,06,2012	02:00:43	33384	0.05	58.74	43357	23.3	E0	1083		0.05	23.3
21,06,2012	02:01:43	33400	0.061	58.73	43320	23.3	E0	1084		0.061	23.3
21,06,2012	02:02:43	33417	0.073	58.72	43347	23.3	E0	1085		0.073	23.3
21,06,2012	02:03:43	33434	0.118	58.68	43319	23.3	E0	1086		0.118	23.3
21,06,2012	02:04:43	33450	0.073	58.72	43309	23.3	E0	1087		0.073	23.3
21,06,2012	02:05:43	33467	0.073	58.72	43342	23.3	E0	1088		0.073	23.3
21,06,2012	02:06:43	33484	0.038	58.75	43321	23.3	E0	1089		0.038	23.3
21,06,2012	02:07:43	33500	0.027	58.76	43368	23.3	E0	1090		0.027	23.3
21,06,2012	02:08:43	33517	0.084	58.71	43362	23.3	E0	1091		0.084	23.3
21,06,2012	02:09:43	33534	0.107	58.69	43377	23.3	E0	1092		0.107	23.3
21,06,2012	02:10:43	33550	0.061	58.73	43328	23.3	E0	1093		0.061	23.3
21,06,2012	02:11:43	33567	0.107	58.69	43296	23.3	E0	1094		0.107	23.3
21,06,2012	02:12:43	33584	0.073	58.72	43343	23.3	E0	1095		0.073	23.3
21,06,2012	02:13:43	33600	0.052	58.73	43324	23.4	E0	1096		0.052	23.4
21,06,2012	02:14:43	33617	0.109	58.68	43354	23.4	E0	1097		0.109	23.4
21,06,2012	02:15:43	33634	0.073	58.72	43347	23.3	E0	1098		0.073	23.3
21,06,2012	02:16:43	33650	0.052	58.73	43342	23.4	E0	1099		0.052	23.4
21,06,2012	02:17:43	33667	0.074	58.71	43336	23.4	E0	1100		0.074	23.4
21,06,2012	02:18:43	33684	0.097	58.69	43343	23.4	E0	1101		0.097	23.4
21,06,2012	02:19:43	33700	0.063	58.72	43324	23.4	E0	1102		0.063	23.4
21,06,2012	02:20:43	33717	0.086	58.7	43351	23.4	E0	1103		0.086	23.4
21,06,2012	02:21:43	33734	0.109	58.68	43345	23.4	E0	1104		0.109	23.4
21,06,2012	02:22:43	33750	0.017	58.76	43339	23.4	E0	1105		0.017	23.4
21,06,2012	02:23:43	33767	0.097	58.69	43329	23.4	E0	1106		0.097	23.4
21,06,2012	02:24:43	33784	0.086	58.7	43338	23.4	E0	1107		0.086	23.4
21,06,2012	02:25:43	33800	0.04	58.74	43342	23.4	E0	1108		0.04	23.4
21,06,2012	02:26:43	33817	0.052	58.73	43317	23.4	E0	1109		0.052	23.4
21,06,2012	02:27:43	33834	0.074	58.71	43301	23.4	E0	1110		0.074	23.4
21,06,2012	02:28:43	33850	0.074	58.71	43364	23.4	E0	1111		0.074	23.4
21,06,2012	02:29:43	33867	0.04	58.74	43338	23.4	E0	1112		0.04	23.4
21,06,2012	02:30:43	33884	0.086	58.7	43335	23.4	E0	1113		0.086	23.4
21,06,2012	02:31:43	33900	0.086	58.7	43325	23.4	E0	1114		0.086	23.4
21,06,2012	02:32:43	33917	0.017	58.76	43345	23.4	E0	1115		0.017	23.4
21,06,2012	02:33:43	33934	0.086	58.7	43308	23.4	E0	1116		0.086	23.4
21,06,2012	02:34:43	33950	0.074	58.71	43315	23.4	E0	1117		0.074	23.4
21,06,2012	02:35:43	33967	0.029	58.75	43316	23.4	E0	1118		0.029	23.4
21,06,2012	02:36:43	33984	0.063	58.72	43322	23.4	E0	1119		0.063	23.4
21,06,2012	02:37:43	34000	0.063	58.72	43325	23.4	E0	1120		0.063	23.4
21,06,2012	02:38:43	34017	0.04	58.74	43286	23.4	E0	1121		0.04	23.4
21,06,2012	02:39:43	34034	0.086	58.7	43341	23.4	E0	1122		0.086	23.4
21,06,2012	02:40:43	34050	0.04	58.74	43304	23.4	E0	1123		0.04	23.4
21,06,2012	02:41:43	34067	0.052	58.73	43310	23.4	E0	1124		0.052	23.4
21,06,2012	02:42:43	34084	0.086	58.7	43296	23.4	E0	1125		0.086	23.4
21,06,2012	02:43:43	34100	0.063	58.72	43341	23.4	E0	1126		0.063	23.4
21,06,2012	02:44:43	34117	0.063	58.72	43295	23.4	E0	1127		0.063	23.4
21,06,2012	02:45:43	34134	0.122	58.66	43304	23.5	E0	1128		0.122	23.5
21,06,2012	02:46:43	34150	0.076	58.7	43308	23.5	E0	1129		0.076	23.5
21,06,2012	02:47:43	34167	0.076	58.7	43313	23.5	E0	1130		0.076	23.5
21,06,2012	02:48:43	34184	0.031	58.74	43314	23.5	E0	1131		0.031	23.5
21,06,2012	02:49:43	34200	0.076	58.7	43338	23.5	E0	1132		0.076	23.5
21,06,2012	02:50:43	34217	0.122	58.66	43321	23.5	E0	1133		0.122	23.5
21,06,2012	02:51:43	34234	0.019	58.75	43329	23.5	E0	1134		0.019	23.5
21,06,2012	02:52:43	34250	0.076	58.7	43310	23.5	E0	1135		0.076	23.5
21,06,2012	02:53:43	34267	0.088	58.69	43332	23.5	E0	1136		0.088	23.5
21,06,2012	02:54:43	34284	0.042	58.73	43332	23.5	E0	1137		0.042	23.5
21,06,2012	02:55:43	34300	0.076	58.7	43334	23.5	E0	1138		0.076	23.5
21,06,2012	02:56:43	34317	0.076	58.7	43329	23.5	E0	1139		0.076	23.5
21,06,2012	02:57:43	34334	0.111	58.67	43330	23.5	E0	1140		0.111	23.5
21,06,2012	02:58:43	34350	0.099	58.68	43315	23.5	E0	1141		0.099	23.5
21,06,2012	02:59:43	34367	0.065	58.71	43335	23.5	E0	1142		0.065	23.5
21,06,2012	03:00:43	34384	0.042	58.73	43309	23.5	E0	1143		0.042	23.5
21,06,2012	03:01:43	34400	0.076	58.7	43342	23.5	E0	1144		0.076	23.5
21,06,2012	03:02:43	34417	0.053	58.72	43335	23.5	E0	1145		0.053	23.5
21,06,2012	03:03:43	34434	0.113	58.66	43352	23.6	E0	1146		0.113	23.6
21,06,2012	03:04:43	34450	0.044	58.72	43322	23.6	E0	1147		0.044	23.6
21,06,2012	03:05:43	34467	0.101	58.67	43334	23.6	E0	1148		0.101	23.6
21,06,2012	03:06:43	34484	0.067	58.7	43312	23.6	E0	1149		0.067	23.6
21,06,2012	03:07:43	34500	0.033	58.73	43307	23.6	E0	1150		0.033	23.6
21,06,2012	03:08:43	34517	0.055	58.71	43318	23.6	E0	1151		0.055	23.6
21,06,2012	03:09:43	34534	0.09	58.68	43325	23.6	E0	1152		0.09	23.6
21,06,2012	03:10:43	34550	0.09	58.68	43325	23.6	E0	1153		0.09	23.6
21,06,2012	03:11:43	34567	0.021	58.74	43323	23.6	E0	1154		0.021	23.6
21,06,2012	03:12:43	34584	0.055	58.71	43352	23.6	E0	1155		0.055	23.6
21,06,2012	03:13:43	34600	0.103	58.66	43316	23.7	E0	1156		0.103	23.7
21,06,2012	03:14:43	34617	0.069	58.69	43335	23.7	E0	1157		0.069	23.7
21,06,2012	03:15:43	34634	0.069	58.69	43321	23.7	E0	1158		0.069	23.7
21,06,2012	03:16:43	34650	0.08	58.68	43351	23.7	E0	1159		0.08	23.7
21,06,2012	03:17:43	34667	0.103	58.66	43329	23.7	E0	1160		0.103	23.7
21,06,2012	03:18:43	34684	0.08	58.68	43323	23.7	E0	1161		0.08	23.7
21,06,2012	03:19:43	34700	0.092	58.67	43322	23.7	E0	1162		0.092	23.7
21,06,2012	03:20:43	34717	0.046	58.71	43331	23.7	E0	1163		0.046	23.7
21,06,2012	03:21:43	34734	0.092	58.67	43332	23.7	E0	1164		0.092	23.7
21,06,2012	03:22:43	34750	0.069	58.69	43341	23.7	E0	1165		0.069	23.7
21,06,2012	03:23:43	34767	0.046	58.71	43315	23.7	E0	1166		0.046	23.7
21,06,2012	03:24:43	34784	0.093	58.66	43339	23.8	E0	1167		0.093	23.8
21,06,2012	03:25:43	34800	0.071	58.68	43327	23.8	E0	1168		0.071	23.8
21,06,2012	03:26:43	34817	0.048	58.7	43350	23.8	E0	1169		0.048	23.8
21,06,2012	03:27:43	34834	0.059	58.69	43329	23.8	E0	1170		0.059	23.8
21,06,2012	03:28:43	34850	0.048	58.7	43338	23.8	E0	1171		0.048	23.8
21,06,2012	03:29:43	34867	0.093	58.66	43313	23.8	E0	1172		0.093	23.8
21,06,2012	03:30:43	34884	0.059	58.69	43346	23.8	E0	1173		0.059	23.8
21,06,2012	03:31:43	34900	0.105	58.65	43325	23.8	E0	1174		0.105	23.8
21,06,2012	03:32:43	34917	0.036	58.71	43299	23.8	E0	1175		0.036	23.8
21,06,2012	03:33:43	34934	0.048	58.7	43321	23.8	E0	1176		0.048	23.8
21,06,2012	03:34:43	34950	0.036	58.71	43318	23.8	E0	1177		0.036	23.8
21,06,2012	03:35:43	34967	0.048	58.7	43340	23.8	E0	1178		0.048	23.8
21,06,2012	03:36:43	34984	0.038	58.7	43334	23.9	E0	1179		0.038	23.9
21,06,2012	03:37:43	35000	0.107	58.64	43321	23.9	E0	1180		0.107	23.9
21,06,2012	03:38:43	35017	0.073	58.67	43341	23.9	E0	1181		0.073	23.9
21,06,2012	03:39:43	35034	0.073	58.67	43326	23.9	E0	1182		0.073	23.9
21,06,2012	03:40:43	35050	0.073	58.67	43311	23.9	E0	1183		0.073	23.9
21,06,2012	03:41:43	35067	0.027	58.71	43323	23.9	E0	1184		0.027	23.9
21,06,2012	03:42:43	35084	0.107	58.64	43296	23.9	E0	1185		0.107	23.9
21,06,2012	03:43:43	35100	0.05	58.69	43321	23.9	E0	1186		0.05	23.9
21,06,2012	03:44:43	35117	0.095	58.65	43332	23.9	E0	1187		0.095	23.9
21,06,2012	03:45:43	35134	0.038	58.7	43310	23.9	E0	1188		0.038	23.9
21,06,2012	03:46:43	35150	0.061	58.68	43316	23.9	E0	1189		0.061	23.9
21,06,2012	03:47:43	35167	0.073	58.67	43301	23.9	E0	1190		0.073	23.9
21,06,2012	03:48:43	35184	0.05	58.69	43327	23.9	E0	1191		0.05	23.9
21,06,2012	03:49:43	35200	0.073	58.67	43313	23.9	E0	1192		0.073	23.9
21,06,2012	03:50:43	35217	0.095	58.65	43337	23.9	E0	1193		0.095	23.9
21,06,2012	03:51:43	35234	0.05	58.69	43310	23.9	E0	1194		0.05	23.9
21,06,2012	03:52:43	35250	0.031	58.69	43304	24,10,2015	E0	1195		0.031	24,10,2015
21,06,2012	03:53:43	35267	0.008	58.71	43321	24,10,2015	E0	1196		0.008	24,10,2015
21,06,2012	03:54:43	35284	0.065	58.66	43296	24,10,2015	E0	1197		0.065	24,10,2015
21,06,2012	03:55:43	35300	0.065	58.66	43284	24,10,2015	E0	1198		0.065	24,10,2015
21,06,2012	03:56:43	35317	0.042	58.68	43294	24,10,2015	E0	1199		0.042	24,10,2015
21,06,2012	03:57:43	35334	0.031	58.69	43304	24,10,2015	E0	1200		0.031	24,10,2015
21,06,2012	03:58:43	35350	0.031	58.69	43288	24,10,2015	E0	1201		0.031	24,10,2015
21,06,2012	03:59:43	35367	0.054	58.67	43272	24,10,2015	E0	1202		0.054	24,10,2015
21,06,2012	04:00:43	35384	0.031	58.69	43305	24,10,2015	E0	1203		0.031	24,10,2015
21,06,2012	04:01:43	35400	0.076	58.65	43284	24,10,2015	E0	1204		0.076	24,10,2015
21,06,2012	04:02:43	35417	0.088	58.64	43285	24,10,2015	E0	1205		0.088	24,10,2015
21,06,2012	04:03:43	35434	0.031	58.69	43309	24,10,2015	E0	1206		0.031	24,10,2015
21,06,2012	04:04:43	35450	0.044	58.67	43293	24.2	E0	1207		0.044	24.2
21,06,2012	04:05:43	35467	0.033	58.68	43300	24.2	E0	1208		0.033	24.2
21,06,2012	04:06:43	35484	0.033	58.68	43282	24.2	E0	1209		0.033	24.2
21,06,2012	04:07:43	35500	0.033	58.68	43285	24.2	E0	1210		0.033	24.2
21,06,2012	04:08:43	35517	0.033	58.68	43298	24.2	E0	1211		0.033	24.2
21,06,2012	04:09:43	35534	0.033	58.68	43275	24.2	E0	1212		0.033	24.2
21,06,2012	04:10:43	35550	0.044	58.67	43282	24.2	E0	1213		0.044	24.2
21,06,2012	04:11:43	35567	0.056	58.66	43271	24.2	E0	1214		0.056	24.2
21,06,2012	04:12:43	35584	0.056	58.66	43253	24.2	E0	1215		0.056	24.2
21,06,2012	04:13:43	35600	0.09	58.63	43285	24.2	E0	1216		0.09	24.2
21,06,2012	04:14:43	35617	0.078	58.64	43269	24.2	E0	1217		0.078	24.2
21,06,2012	04:15:43	35634	0.078	58.64	43258	24.2	E0	1218		0.078	24.2
21,06,2012	04:16:43	35650	0.044	58.67	43283	24.2	E0	1219		0.044	24.2
21,06,2012	04:17:43	35667	0.078	58.64	43293	24.2	E0	1220		0.078	24.2
21,06,2012	04:18:43	35684	0.067	58.65	43242	24.2	E0	1221		0.067	24.2
21,06,2012	04:19:43	35700	0.035	58.67	43233	24.3	E0	1222		0.035	24.3
21,06,2012	04:20:43	35717	0.057	58.65	43236	24.3	E0	1223		0.057	24.3
21,06,2012	04:21:43	35734	0.069	58.64	43248	24.3	E0	1224		0.069	24.3
21,06,2012	04:22:43	35750	0.012	58.69	43268	24.3	E0	1225		0.012	24.3
21,06,2012	04:23:43	35767	0.023	58.68	43254	24.3	E0	1226		0.023	24.3
21,06,2012	04:24:43	35784	0.035	58.67	43250	24.3	E0	1227		0.035	24.3
21,06,2012	04:25:43	35800	0.035	58.67	43263	24.3	E0	1228		0.035	24.3
21,06,2012	04:26:43	35817	0.046	58.66	43253	24.3	E0	1229		0.046	24.3
21,06,2012	04:27:43	35834	0.057	58.65	43199	24.3	E0	1230		0.057	24.3
21,06,2012	04:28:43	35850	0.046	58.66	43233	24.3	E0	1231		0.046	24.3
21,06,2012	04:29:43	35867	0.08	58.63	43237	24.3	E0	1232		0.08	24.3
21,06,2012	04:30:43	35884	0.012	58.69	43247	24.3	E0	1233		0.012	24.3
21,06,2012	04:31:43	35900	0.057	58.65	43225	24.3	E0	1234		0.057	24.3
21,06,2012	04:32:43	35917	0.057	58.65	43242	24.3	E0	1235		0.057	24.3
21,06,2012	04:33:43	35934	0.069	58.64	43234	24.3	E0	1236		0.069	24.3
21,06,2012	04:34:43	35950	0.037	58.66	43227	24.4	E0	1237		0.037	24.4
21,06,2012	04:35:43	35967	0.059	58.64	43250	24.4	E0	1238		0.059	24.4
21,06,2012	04:36:43	35984	0.071	58.63	43235	24.4	E0	1239		0.071	24.4
21,06,2012	04:37:43	36000	0.071	58.63	43248	24.4	E0	1240		0.071	24.4
21,06,2012	04:38:43	36017	0.048	58.65	43242	24.4	E0	1241		0.048	24.4
21,06,2012	04:39:43	36034	0.071	58.63	43223	24.4	E0	1242		0.071	24.4
21,06,2012	04:40:43	36050	0.071	58.63	43258	24.4	E0	1243		0.071	24.4
21,06,2012	04:41:43	36067	0.048	58.65	43209	24.4	E0	1244		0.048	24.4
21,06,2012	04:42:43	36084	0.093	58.61	43266	24.4	E0	1245		0.093	24.4
21,06,2012	04:43:43	36100	0.093	58.61	43235	24.4	E0	1246		0.093	24.4
21,06,2012	04:44:43	36117	0.048	58.65	43233	24.4	E0	1247		0.048	24.4
21,06,2012	04:45:43	36134	0.105	58.6	43222	24.4	E0	1248		0.105	24.4
21,06,2012	04:46:43	36150	0.025	58.67	43235	24.4	E0	1249		0.025	24.4
21,06,2012	04:47:43	36167	0.048	58.65	43187	24.4	E0	1250		0.048	24.4
21,06,2012	04:48:43	36184	0.059	58.64	43196	24.4	E0	1251		0.059	24.4
21,06,2012	04:49:43	36200	0.095	58.6	43195	24.5	E0	1252		0.095	24.5
21,06,2012	04:50:43	36217	0.039	58.65	43177	24.5	E0	1253		0.039	24.5
21,06,2012	04:51:43	36234	0.061	58.63	43199	24.5	E0	1254		0.061	24.5
21,06,2012	04:52:43	36250	0.072	58.62	43203	24.5	E0	1255		0.072	24.5
21,06,2012	04:53:43	36267	0.039	58.65	43201	24.5	E0	1256		0.039	24.5
21,06,2012	04:54:43	36284	0.039	58.65	43200	24.5	E0	1257		0.039	24.5
21,06,2012	04:55:43	36300	0.095	58.6	43234	24.5	E0	1258		0.095	24.5
21,06,2012	04:56:43	36317	0.027	58.66	43201	24.5	E0	1259		0.027	24.5
21,06,2012	04:57:43	36334	0.027	58.66	43183	24.5	E0	1260		0.027	24.5
21,06,2012	04:58:43	36350	0.084	58.61	43202	24.5	E0	1261		0.084	24.5
21,06,2012	04:59:43	36367	0.084	58.61	43200	24.5	E0	1262		0.084	24.5
21,06,2012	05:00:43	36384	0.072	58.62	43191	24.5	E0	1263		0.072	24.5
21,06,2012	05:01:43	36400	0.05	58.64	43184	24.5	E0	1264		0.05	24.5
21,06,2012	05:02:43	36417	0.016	58.67	43242	24.5	E0	1265		0.016	24.5
21,06,2012	05:03:43	36434	0.05	58.64	43167	24.5	E0	1266		0.05	24.5
21,06,2012	05:04:43	36450	0.027	58.66	43147	24.5	E0	1267		0.027	24.5
21,06,2012	05:05:43	36467	0.072	58.62	43186	24.5	E0	1268		0.072	24.5
21,06,2012	05:06:43	36484	0.074	58.61	43204	24.6	E0	1269		0.074	24.6
21,06,2012	05:07:43	36500	0.063	58.62	43174	24.6	E0	1270		0.063	24.6
21,06,2012	05:08:43	36517	0.041	58.64	43163	24.6	E0	1271		0.041	24.6
21,06,2012	05:09:43	36534	0.029	58.65	43199	24.6	E0	1272		0.029	24.6
21,06,2012	05:10:43	36550	0.041	58.64	43195	24.6	E0	1273		0.041	24.6
21,06,2012	05:11:43	36567	0.086	58.6	43170	24.6	E0	1274		0.086	24.6
21,06,2012	05:12:43	36584	0.041	58.64	43222	24.6	E0	1275		0.041	24.6
21,06,2012	05:13:43	36600	0.086	58.6	43164	24.6	E0	1276		0.086	24.6
21,06,2012	05:14:43	36617	0.086	58.6	43177	24.6	E0	1277		0.086	24.6
21,06,2012	05:15:43	36634	0.018	58.66	43179	24.6	E0	1278		0.018	24.6
21,06,2012	05:16:43	36650	0.052	58.63	43181	24.6	E0	1279		0.052	24.6
21,06,2012	05:17:43	36667	0.086	58.6	43189	24.6	E0	1280		0.086	24.6
21,06,2012	05:18:43	36684	0.063	58.62	43156	24.6	E0	1281		0.063	24.6
21,06,2012	05:19:43	36700	0.086	58.6	43138	24.6	E0	1282		0.086	24.6
21,06,2012	05:20:43	36717	0.041	58.64	43156	24.6	E0	1283		0.041	24.6
21,06,2012	05:21:43	36734	0.074	58.61	43175	24.6	E0	1284		0.074	24.6
21,06,2012	05:22:43	36750	0.041	58.64	43164	24.6	E0	1285		0.041	24.6
21,06,2012	05:23:43	36767	0.142	58.55	43144	24.6	E0	1286		0.142	24.6
21,06,2012	05:24:43	36784	0.052	58.63	43187	24.6	E0	1287		0.052	24.6
21,06,2012	05:25:43	36800	0.086	58.6	43177	24.6	E0	1288		0.086	24.6
21,06,2012	05:26:43	36817	0.097	58.59	43178	24.6	E0	1289		0.097	24.6
21,06,2012	05:27:43	36834	0.119	58.57	43187	24.6	E0	1290		0.119	24.6
21,06,2012	05:28:43	36850	0.052	58.63	43157	24.6	E0	1291		0.052	24.6
21,06,2012	05:29:43	36867	0.087	58.59	43139	24.7	E0	1292		0.087	24.7
21,06,2012	05:30:43	36884	0.087	58.59	43168	24.7	E0	1293		0.087	24.7
21,06,2012	05:31:43	36900	0.065	58.61	43164	24.7	E0	1294		0.065	24.7
21,06,2012	05:32:43	36917	0.099	58.58	43177	24.7	E0	1295		0.099	24.7
21,06,2012	05:33:43	36934	0.02	58.65	43140	24.7	E0	1296		0.02	24.7
21,06,2012	05:34:43	36950	0.054	58.62	43148	24.7	E0	1297		0.054	24.7
21,06,2012	05:35:43	36967	0.065	58.61	43152	24.7	E0	1298		0.065	24.7
21,06,2012	05:36:43	36984	0.054	58.62	43130	24.7	E0	1299		0.054	24.7
21,06,2012	05:37:43	37000	0.054	58.62	43140	24.7	E0	1300		0.054	24.7
21,06,2012	05:38:43	37017	0.031	58.64	43130	24.7	E0	1301		0.031	24.7
21,06,2012	05:39:43	37034	0.031	58.64	43168	24.7	E0	1302		0.031	24.7
21,06,2012	05:40:43	37050	0.087	58.59	43187	24.7	E0	1303		0.087	24.7
21,06,2012	05:41:43	37067	0.054	58.62	43164	24.7	E0	1304		0.054	24.7
21,06,2012	05:42:43	37084	0.009	58.66	43187	24.7	E0	1305		0.009	24.7
21,06,2012	05:43:43	37100	0.065	58.61	43155	24.7	E0	1306		0.065	24.7
21,06,2012	05:44:43	37117	0.042	58.63	43168	24.7	E0	1307		0.042	24.7
21,06,2012	05:45:43	37134	0.042	58.63	43201	24.7	E0	1308		0.042	24.7
21,06,2012	05:46:43	37150	0.054	58.62	43176	24.7	E0	1309		0.054	24.7
21,06,2012	05:47:43	37167	0.02	58.65	43221	24.7	E0	1310		0.02	24.7
21,06,2012	05:48:43	37184	0	58.67	43182	24.7	E0	1311		0	24.7
21,06,2012	05:49:43	37200	0.065	58.61	43195	24.7	E0	1312		0.065	24.7
21,06,2012	05:50:43	37217	0.065	58.61	43172	24.7	E0	1313		0.065	24.7
21,06,2012	05:51:43	37234	0.067	58.6	43194	24.8	E0	1314		0.067	24.8
21,06,2012	05:52:43	37250	0.022	58.64	43204	24.8	E0	1315		0.022	24.8
21,06,2012	05:53:43	37267	0.112	58.56	43186	24.8	E0	1316		0.112	24.8
21,06,2012	05:54:43	37284	0.033	58.63	43207	24.8	E0	1317		0.033	24.8
21,06,2012	05:55:43	37300	0.067	58.6	43217	24.8	E0	1318		0.067	24.8
21,06,2012	05:56:43	37317	0.056	58.61	43214	24.8	E0	1319		0.056	24.8
21,06,2012	05:57:43	37334	0.011	58.65	43226	24.8	E0	1320		0.011	24.8
21,06,2012	05:58:43	37350	0.078	58.59	43201	24.8	E0	1321		0.078	24.8
21,06,2012	05:59:43	37367	0.067	58.6	43225	24.8	E0	1322		0.067	24.8
21,06,2012	06:00:43	37384	0.022	58.64	43235	24.8	E0	1323		0.022	24.8
21,06,2012	06:01:43	37400	0.089	58.58	43258	24.8	E0	1324		0.089	24.8
21,06,2012	06:02:43	37417	0.044	58.62	43224	24.8	E0	1325		0.044	24.8
21,06,2012	06:03:43	37434	0.044	58.62	43241	24.8	E0	1326		0.044	24.8
21,06,2012	06:04:43	37450	0.022	58.64	43213	24.8	E0	1327		0.022	24.8
21,06,2012	06:05:43	37467	0	58.67	43187	24.8	E0	1328		0	24.8
21,06,2012	06:06:43	37484	0.078	58.59	43242	24.8	E0	1329		0.078	24.8
21,06,2012	06:07:43	37500	0.067	58.6	43215	24.8	E0	1330		0.067	24.8
21,06,2012	06:08:43	37517	0.044	58.62	43202	24.8	E0	1331		0.044	24.8
21,06,2012	06:09:43	37534	0.022	58.64	43186	24.8	E0	1332		0.022	24.8
21,06,2012	06:10:43	37550	0.011	58.65	43161	24.8	E0	1333		0.011	24.8
21,06,2012	06:11:43	37567	0.089	58.58	43166	24.8	E0	1334		0.089	24.8
21,06,2012	06:12:43	37584	0.078	58.59	43154	24.8	E0	1335		0.078	24.8
21,06,2012	06:13:43	37600	0.044	58.62	43140	24.8	E0	1336		0.044	24.8
21,06,2012	06:14:43	37617	0.112	58.56	43135	24.8	E0	1337		0.112	24.8
21,06,2012	06:15:43	37634	0.101	58.57	43145	24.8	E0	1338		0.101	24.8
21,06,2012	06:16:43	37650	0.056	58.61	43143	24.8	E0	1339		0.056	24.8
21,06,2012	06:17:43	37667	0.044	58.62	43118	24.8	E0	1340		0.044	24.8
21,06,2012	06:18:43	37684	0.033	58.63	43152	24.8	E0	1341		0.033	24.8
21,06,2012	06:19:43	37700	0.011	58.65	43127	24.8	E0	1342		0.011	24.8
21,06,2012	06:20:43	37717	0.033	58.63	43152	24.8	E0	1343		0.033	24.8
21,06,2012	06:21:43	37734	0.112	58.56	43137	24.8	E0	1344		0.112	24.8
21,06,2012	06:22:43	37750	0.089	58.58	43100	24.8	E0	1345		0.089	24.8
21,06,2012	06:23:43	37767	0.089	58.58	43104	24.8	E0	1346		0.089	24.8
21,06,2012	06:24:43	37784	0.089	58.58	43123	24.8	E0	1347		0.089	24.8
21,06,2012	06:25:43	37800	0.056	58.61	43113	24.8	E0	1348		0.056	24.8
21,06,2012	06:26:43	37817	0.044	58.62	43112	24.8	E0	1349		0.044	24.8
21,06,2012	06:27:43	37834	0.067	58.6	43095	24.8	E0	1350		0.067	24.8
21,06,2012	06:28:43	37850	0.078	58.59	43102	24.8	E0	1351		0.078	24.8
21,06,2012	06:29:43	37867	0.112	58.56	43110	24.8	E0	1352		0.112	24.8
21,06,2012	06:30:43	37884	0.044	58.62	43102	24.8	E0	1353		0.044	24.8
21,06,2012	06:31:43	37900	0.056	58.61	43083	24.8	E0	1354		0.056	24.8
21,06,2012	06:32:43	37917	0.067	58.6	43134	24.8	E0	1355		0.067	24.8
21,06,2012	06:33:43	37934	0.044	58.62	43103	24.8	E0	1356		0.044	24.8
21,06,2012	06:34:43	37950	0.022	58.64	43104	24.8	E0	1357		0.022	24.8
21,06,2012	06:35:43	37967	0.056	58.61	43103	24.8	E0	1358		0.056	24.8
21,06,2012	06:36:43	37984	0.056	58.61	43081	24.8	E0	1359		0.056	24.8
21,06,2012	06:37:43	38000	0.078	58.59	43091	24.8	E0	1360		0.078	24.8
21,06,2012	06:38:43	38017	0.089	58.58	43088	24.8	E0	1361		0.089	24.8
21,06,2012	06:39:43	38034	0.078	58.59	43094	24.8	E0	1362		0.078	24.8
21,06,2012	06:40:43	38050	0.067	58.6	43112	24.8	E0	1363		0.067	24.8
21,06,2012	06:41:43	38067	0.033	58.63	43095	24.8	E0	1364		0.033	24.8
21,06,2012	06:42:43	38084	0.056	58.61	43104	24.8	E0	1365		0.056	24.8
21,06,2012	06:43:43	38100	0.044	58.62	43100	24.8	E0	1366		0.044	24.8
21,06,2012	06:44:43	38117	0.033	58.63	43096	24.8	E0	1367		0.033	24.8
21,06,2012	06:45:43	38134	0.112	58.56	43092	24.8	E0	1368		0.112	24.8
21,06,2012	06:46:43	38150	0.044	58.62	43117	24.8	E0	1369		0.044	24.8
21,06,2012	06:47:43	38167	0.056	58.61	43123	24.8	E0	1370		0.056	24.8
21,06,2012	06:48:43	38184	0.056	58.61	43107	24.8	E0	1371		0.056	24.8
21,06,2012	06:49:43	38200	0.078	58.59	43116	24.8	E0	1372		0.078	24.8
21,06,2012	06:50:43	38217	0.033	58.63	43111	24.8	E0	1373		0.033	24.8
21,06,2012	06:51:43	38234	0.089	58.58	43120	24.8	E0	1374		0.089	24.8
21,06,2012	06:52:43	38250	0.078	58.59	43109	24.8	E0	1375		0.078	24.8
21,06,2012	06:53:43	38267	0.044	58.62	43107	24.8	E0	1376		0.044	24.8
21,06,2012	06:54:43	38284	0.024	58.63	43109	24.9	E0	1377		0.024	24.9
21,06,2012	06:55:43	38300	0.024	58.63	43088	24.9	E0	1378		0.024	24.9
21,06,2012	06:56:43	38317	0.069	58.59	43077	24.9	E0	1379		0.069	24.9
21,06,2012	06:57:43	38334	0.035	58.62	43096	24.9	E0	1380		0.035	24.9
21,06,2012	06:58:43	38350	0.069	58.59	43111	24.9	E0	1381		0.069	24.9
21,06,2012	06:59:43	38367	0.08	58.58	43089	24.9	E0	1382		0.08	24.9
21,06,2012	07:00:43	38384	0.057	58.6	43102	24.9	E0	1383		0.057	24.9
21,06,2012	07:01:43	38400	0.035	58.62	43096	24.9	E0	1384		0.035	24.9
21,06,2012	07:02:43	38417	0.069	58.59	43121	24.9	E0	1385		0.069	24.9
21,06,2012	07:03:43	38434	0.069	58.59	43096	24.9	E0	1386		0.069	24.9
21,06,2012	07:04:43	38450	0	58.66	43125	24.9	E0	1387		0	24.9
21,06,2012	07:05:43	38467	0.057	58.6	43092	24.9	E0	1388		0.057	24.9
21,06,2012	07:06:43	38484	0.08	58.58	43079	24.9	E0	1389		0.08	24.9
21,06,2012	07:07:43	38500	0.057	58.6	43095	24.9	E0	1390		0.057	24.9
21,06,2012	07:08:43	38517	0.035	58.62	43119	24.9	E0	1391		0.035	24.9
21,06,2012	07:09:43	38534	0.024	58.63	43107	24.9	E0	1392		0.024	24.9
21,06,2012	07:10:43	38550	0.069	58.59	43106	24.9	E0	1393		0.069	24.9
21,06,2012	07:11:43	38567	0.091	58.57	43111	24.9	E0	1394		0.091	24.9
21,06,2012	07:12:43	38584	0.136	58.53	43134	24.9	E0	1395		0.136	24.9
21,06,2012	07:13:43	38600	0.102	58.56	43132	24.9	E0	1396		0.102	24.9
21,06,2012	07:14:43	38617	0.037	58.61	43110	25	E0	1397		0.037	25
21,06,2012	07:15:43	38634	0.026	58.62	43105	25	E0	1398		0.026	25
21,06,2012	07:16:43	38650	0.037	58.61	43122	25	E0	1399		0.037	25
21,06,2012	07:17:43	38667	0.071	58.58	43142	25	E0	1400		0.071	25
21,06,2012	07:18:43	38684	0.059	58.59	43119	25	E0	1401		0.059	25
21,06,2012	07:19:43	38700	0.037	58.61	43145	25	E0	1402		0.037	25
21,06,2012	07:20:43	38717	0.082	58.57	43132	25	E0	1403		0.082	25
21,06,2012	07:21:43	38734	0.071	58.58	43117	25	E0	1404		0.071	25
21,06,2012	07:22:43	38750	0.048	58.6	43113	25	E0	1405		0.048	25
21,06,2012	07:23:43	38767	0.015	58.63	43141	25	E0	1406		0.015	25
21,06,2012	07:24:43	38784	0.026	58.62	43081	25	E0	1407		0.026	25
21,06,2012	07:25:43	38800	0.048	58.6	43147	25	E0	1408		0.048	25
21,06,2012	07:26:43	38817	0.071	58.58	43120	25	E0	1409		0.071	25
21,06,2012	07:27:43	38834	0.037	58.61	43112	25	E0	1410		0.037	25
21,06,2012	07:28:43	38850	0.003	58.64	43117	25	E0	1411		0.003	25
21,06,2012	07:29:43	38867	0.026	58.62	43109	25	E0	1412		0.026	25
21,06,2012	07:30:43	38884	0.048	58.6	43119	25	E0	1413		0.048	25
21,06,2012	07:31:43	38900	0.026	58.62	43103	25	E0	1414		0.026	25
21,06,2012	07:32:43	38917	0.037	58.61	43126	25	E0	1415		0.037	25
21,06,2012	07:33:43	38934	0.026	58.62	43092	25	E0	1416		0.026	25
21,06,2012	07:34:43	38950	0.115	58.54	43109	25	E0	1417		0.115	25
21,06,2012	07:35:43	38967	0.093	58.56	43085	25	E0	1418		0.093	25
21,06,2012	07:36:43	38984	0.082	58.57	43118	25	E0	1419		0.082	25
21,06,2012	07:37:43	39000	0.059	58.59	43119	25	E0	1420		0.059	25
21,06,2012	07:38:43	39017	0.048	58.6	43083	25	E0	1421		0.048	25
21,06,2012	07:39:43	39034	0.026	58.62	43082	25	E0	1422		0.026	25
21,06,2012	07:40:43	39050	0.059	58.59	43087	25	E0	1423		0.059	25
21,06,2012	07:41:43	39067	0.071	58.58	43092	25	E0	1424		0.071	25
21,06,2012	07:42:43	39084	0.071	58.58	43099	25	E0	1425		0.071	25
21,06,2012	07:43:43	39100	0.026	58.62	43113	25	E0	1426		0.026	25
21,06,2012	07:44:43	39117	0.071	58.58	43088	25	E0	1427		0.071	25
21,06,2012	07:45:43	39134	0.082	58.57	43080	25	E0	1428		0.082	25
21,06,2012	07:46:43	39150	0.026	58.62	43091	25	E0	1429		0.026	25
21,06,2012	07:47:43	39167	0.026	58.62	43114	25	E0	1430		0.026	25
21,06,2012	07:48:43	39184	0.048	58.6	43046	25	E0	1431		0.048	25
21,06,2012	07:49:43	39200	0.071	58.58	43105	25	E0	1432		0.071	25
21,06,2012	07:50:43	39217	0.048	58.6	43094	25	E0	1433		0.048	25
21,06,2012	07:51:43	39234	0.059	58.59	43057	25	E0	1434		0.059	25
21,06,2012	07:52:43	39250	0.082	58.57	43086	25	E0	1435		0.082	25
21,06,2012	07:53:43	39267	0.104	58.55	43048	25	E0	1436		0.104	25
21,06,2012	07:54:43	39284	0.059	58.59	43071	25	E0	1437		0.059	25
21,06,2012	07:55:43	39300	0.048	58.6	43071	25	E0	1438		0.048	25
21,06,2012	07:56:43	39317	0.071	58.58	43058	25	E0	1439		0.071	25
21,06,2012	07:57:43	39334	0.071	58.58	43074	25	E0	1440		0.071	25
21,06,2012	07:58:43	39350	1390	57.43	42422	25	E0	1441			25
21,06,2012	07:59:43	39367	75185	30.79	22463	25.2	E0	1442			25.2
21,06,2012	08:00:43	39384	65392	32.42	24094	25	E0	1443			25
21,06,2012	08:01:43	39400	53063	34.86	26331			1444
										0.0643781
